# Supplementary material for: Transcriptome of the Lymantria dispar (Gypsy Moth) Larval Midgut in Response to Infection by Bacillus thuringiensis
Source: PLoS One. 2013 May 1;8(5):e61190. doi: 10.1371/journal.pone.0061190 (PMC3641027; doi:10.1371/journal.pone.0061190)
Supplement: Table S3 — (XLSX) [file pone.0061190.s003.xlsx]

## Sheet: fold_change.control_vs_BTmidgut
FoldDiff	Direction	Control	Treatment	NRgene
166.939	down	0.000400095	2.39665e-06	gb|ABU98614.1| alpha-amylase [Helicoverpa armigera]
103.98	down	0.000830679	7.98882e-06	gb|ABR88238.1| chymotrypsin-like protease C8 [Heliothis virescens]
98.3826	down	3.9298e-05	3.99441e-07	ref|NP_001165397.1| C-type lectin 4 [Bombyx mori]
91.8803	down	0.000220205	2.39665e-06	gb|ACB54943.1| lipase [Helicoverpa armigera]
69.5651	up	3.38776e-07	2.3567e-05	ref|XP_396381.2| PREDICTED: similar to tubulin-specific chaperone a [Apis mellifera]
65.6182	down	0.000498001	7.58938e-06	gb|ACU00133.1| chymotrypsin-like protein precursor [Spodoptera litura]
52.7958	down	8.43553e-05	1.59776e-06	ref|XP_001662277.1| hypothetical protein AaeL_AAEL012148 [Aedes aegypti]
49.5209	up	6.77552e-07	3.3553e-05	ref|NP_001037102.1| ovary C/EBPg transcription factor [Bombyx mori]
44.8517	down	0.00107494	2.39665e-05	gb|ACD37364.1| pancreatic lipase 2 [Mamestra configurata]
42.6584	down	0.000630463	1.47793e-05	gb|ACH86113.1| molt-regulating transcription factor HaHR3 [Helicoverpa armigera]
39.6306	down	0.000174131	4.39385e-06	gb|ACX53715.1| aldo-keto reductase [Heliothis virescens]
38.1233	up	1.01633e-06	3.87458e-05	ref|XP_001604022.1| PREDICTED: hypothetical protein [Nasonia vitripennis]
25.743	up	2.03266e-06	5.23268e-05	gb|AAF61949.1|AF236641_1 insulin-related peptide binding protein [Spodoptera frugiperda]
24.9137	down	7.96124e-05	3.19553e-06	gb|AAS82583.1| midgut carboxypeptidase A1 [Trichoplusia ni]
21.2233	up	1.01633e-06	2.15698e-05	ref|NP_001040248.1| glycolipid transfer protein [Bombyx mori]
20.8302	up	1.01633e-06	2.11704e-05	ref|NP_001091775.1| signal recognition particle 14 kDa protein-like protein [Bombyx
20.8106	up	6.77552e-06	0.000141003	gb|AAG44367.1|AF233590_1 gloverin precursor [Trichoplusia ni]
19.6011	down	7.04655e-05	3.59497e-06	dbj|BAF74637.1| peptidoglycan recognition protein-D [Samia cynthia ricini]
19.0573	up	4.57348e-05	0.00087158	ref|YP_003001962.1| cytochrome c oxidase subunit III [Lymantria dispar]
18.8651	up	2.03266e-06	3.83463e-05	ref|NP_001040449.1| actin related protein 2/3 complex subunit 4 [Bombyx mori]
16.4442	down	0.000118233	7.18994e-06	ref|NP_001040470.1| gasp precursor [Bombyx mori]
16.0084	down	5.11552e-05	3.19553e-06	ref|XP_002430912.1| histone H3 [Pediculus humanus corporis]
14.4834	down	7.52083e-05	5.19273e-06	ref|NP_001040472.1| heterotrimeric guanine nucleotide-binding protein beta subunit
14.2667	up	3.38776e-06	4.83324e-05	ref|NP_001037642.1| nucleolar phosphoprotein [Bombyx mori]
14.2146	down	0.000141947	9.98602e-06	ref|NP_001040382.1| FK506-binding protein [Bombyx mori]
14.1488	up	6.77552e-07	9.58658e-06	ref|NP_001040493.1| small androgen receptor-interacting protein [Bombyx mori]
13.9941	down	4.47185e-05	3.19553e-06	ref|NP_001037592.1| sorbitol dehydrogenase [Bombyx mori]
13.8013	down	6.06409e-05	4.39385e-06	ref|NP_001091794.1| heat shock protein hsp20.8 [Bombyx mori]
13.5593	up	6.77552e-06	9.18714e-05	ref|NP_001037576.1| small GTP binding protein RAB8 [Bombyx mori]
13.146	down	1.05021e-05	7.98882e-07	dbj|BAG48180.1| phosphatase and tensin [Gryllus bimaculatus]
12.8791	up	4.40409e-06	5.67206e-05	ref|NP_001124364.1| tachykinin [Bombyx mori]
12.7078	up	3.04899e-06	3.87458e-05	ref|NP_001037588.1| 14 kDa subunit splicing factor 3b [Bombyx mori]
12.2652	down	6.36899e-05	5.19273e-06	ref|NP_001103767.1| lysosomal thiol reductase IP30 isoform 2 [Bombyx mori]
11.7907	up	1.08408e-05	0.000127821	sp|O76537.1|PGRP_TRINI RecName: Full=Peptidoglycan recognition protein; Flags: Precursor
11.5476	down	0.000119927	1.03855e-05	gb|ABV68867.1| apolipophorin III [Trichoplusia ni]
11.4943	down	0.00017447	1.51788e-05	emb|CAF25190.1| carboxypeptidase [Helicoverpa armigera]
11.2873	down	0.000423809	3.75474e-05	gb|AAD09281.1| immune-related Hdd13 [Hyphantria cunea]
11.223	up	9.14696e-06	0.000102656	gb|ABX39545.1| single domain major allergen 2 protein [Helicoverpa armigera]
11.061	down	0.000106037	9.58658e-06	ref|NP_001129362.1| osiris 19 [Bombyx mori]
10.5052	down	0.000184633	1.75754e-05	ref|XP_001662353.1| hypothetical protein AaeL_AAEL012245 [Aedes aegypti]
10.2199	down	0.00048987	4.79329e-05	ref|NP_001037364.1| cellular retinoic acid binding protein [Bombyx mori]
10.0221	up	1.3551e-06	1.3581e-05	ref|XP_001662161.1| hypothetical protein AaeL_AAEL012023 [Aedes aegypti]
10.0079	down	1.99878e-05	1.9972e-06	dbj|BAG30747.1| similar to CG10712-PA [Papilio xuthus]
9.92233	up	2.20205e-05	0.000218494	gb|ACN69214.1| caboxypeptidase 4 [Mamestra configurata]
9.88838	down	0.000173792	1.75754e-05	gb|ACL14798.1| alpha-amylase [Anagasta kuehniella]
9.85442	down	8.26614e-05	8.38826e-06	gb|AAP03061.1| lysozyme [Spodoptera exigua]
9.43477	down	0.000636899	6.75055e-05	ref|XP_001601889.1| PREDICTED: similar to GA21085-PA [Nasonia vitripennis]
9.15083	down	6.94491e-05	7.58938e-06	ref|NP_001040467.1| copper transporter [Bombyx mori]
8.66224	up	2.54082e-05	0.000220092	gb|AAQ74260.1| desaturase [Spodoptera littoralis]
8.40087	up	2.71021e-06	2.27681e-05	ref|XP_968508.1| PREDICTED: similar to GA11400-PA [Tribolium castaneum]
8.16321	down	5.21715e-05	6.39106e-06	gb|ACR78452.1| C-type lectin [Heliothis virescens]
8.15816	down	6.84328e-05	8.38826e-06	gb|ADD19242.1| tyrosine phosphatase IVA1 [Glossina morsitans morsitans]
7.84758	up	2.06653e-05	0.000162173	gb|ACE75461.1| MFS transporter protein [Glyptapanteles indiensis]
7.68302	down	0.000208686	2.7162e-05	gb|AAQ75437.1| cathepsin L-like protease [Helicoverpa armigera]
7.67378	up	4.06531e-05	0.000311963	gb|AAL49765.1|AF453868_1 hemolin [Lymantria dispar]
7.61546	down	0.000146013	1.91732e-05	ref|NP_001108408.1| FK506-binding protein [Bombyx mori]
7.5264	up	2.03266e-05	0.000152986	ref|NP_001037094.1| slowmo [Bombyx mori]
7.46744	up	9.14696e-06	6.83044e-05	ref|NP_001037664.1| eukaryotic translation initiation factor 3 subunit J [Bombyx
7.42458	down	0.000361813	4.87318e-05	ref|NP_001037281.1| ribosomal protein S30 [Bombyx mori]
7.4113	up	1.18572e-05	8.7877e-05	ref|XP_001355628.1| GA11169 [Drosophila pseudoobscura pseudoobscura]
7.34651	up	4.40409e-06	3.23547e-05	ref|XP_001604415.1| PREDICTED: hypothetical protein [Nasonia vitripennis]
7.30345	down	0.000930618	0.000127422	ref|NP_001040198.1| mitochondrial aldehyde dehydrogenase [Bombyx mori]
7.18595	up	2.50694e-05	0.000180148	gb|ABH01082.1| esterase [Sesamia nonagrioides]
7.15211	down	0.000382817	5.35251e-05	gb|ACW82828.1| ornithine decarboxylase [Spodoptera litura]
7.06772	down	1.69388e-05	2.39665e-06	ref|NP_001136224.1| fau protein [Bombyx mori]
6.78501	down	2.98123e-05	4.39385e-06	ref|NP_001040364.1| methionine sulfoxide reductase [Bombyx mori]
6.73144	down	0.000255437	3.79469e-05	ref|NP_001037073.1| glucosidase [Bombyx mori]
6.72799	down	0.000319805	4.75335e-05	ref|NP_001091766.1| fructose 1,6-bisphosphate aldolase [Bombyx mori]
6.60775	down	0.00164171	0.000248452	gb|ABS57449.1| ADP/ATP tranlocase [Heliconius melpomene]
6.5907	up	5.28491e-05	0.000348313	gb|ACL51928.1| lysozyme precursor [Helicoverpa zea]
6.5884	down	0.00173691	0.000263631	gb|ACR16004.1| serine protease 2 [Mamestra configurata]
6.49124	down	0.000928247	0.000143	gb|ACE78271.1| vacuolar ATPase B subunit [Bombyx mori]
6.43947	down	6.94491e-05	1.07849e-05	ref|NP_001153661.1| aquaporin [Bombyx mori]
6.43469	down	0.000709397	0.000110246	gb|AAK92189.1|AF400217_1 ribosomal protein S20 [Spodoptera frugiperda]
6.22524	down	0.000124331	1.9972e-05	ref|NP_001037082.1| protein translation factor SUI1 homolog [Bombyx mori]
6.20399	down	0.000763263	0.000123028	gb|AAO15464.1|AF441167_1 60S ribosomal protein L15 [Spodoptera frugiperda]
6.12604	up	3.11674e-05	0.000190933	gb|ACY95333.1| ribosomal biogenesis protein RLP24 [Manduca sexta]
6.11745	down	0.000378752	6.19133e-05	dbj|BAH03386.1| acetyltransferase 1 [Ostrinia scapulalis]
6.06539	down	7.99512e-05	1.31816e-05	ref|NP_001040376.1| phosphoribosylaminoimidazole carboxylase, phosphoribosylaminoimidazole
6.05587	down	0.000810353	0.000133813	ref|XP_002062804.1| GK19648 [Drosophila willistoni]
5.98876	down	0.00269835	0.000450569	gb|ABU94676.1| alpha-tubulin [Xestia c-nigrum]
5.9252	up	5.35266e-05	0.000317156	gb|ACN86368.1| troponin I transcript variant A [Bombyx mandarina]
5.91884	down	0.000111119	1.87737e-05	ref|NP_001037614.1| small GTP binding protein RAB5 [Bombyx mori]
5.89535	up	5.42042e-06	3.19553e-05	ref|NP_001040406.1| transcription elongation factor S-II [Bombyx mori]
5.89535	up	4.40409e-06	2.59637e-05	ref|XP_311037.3| AGAP000110-PA [Anopheles gambiae str. PEST]
5.76788	up	1.25347e-05	7.22988e-05	ref|XP_967650.1| PREDICTED: similar to viral IAP-associated factor, putative [Tribolium
5.677	up	9.14696e-06	5.19273e-05	ref|XP_001662262.1| hypothetical protein AaeL_AAEL012123 [Aedes aegypti]
5.63334	up	6.09797e-06	3.43519e-05	ref|NP_001040241.1| ubiquitin-conjugating enzyme E2M [Bombyx mori]
5.60058	up	8.13063e-06	4.55363e-05	ref|XP_001608297.1| PREDICTED: similar to prefoldin subunit [Nasonia vitripennis]
5.60058	up	2.71021e-06	1.51788e-05	dbj|BAA24526.1| unnamed protein product [Bombyx mori]
5.50691	down	0.00157937	0.000286799	sp|P31400.1|VATA_MANSE RecName: Full=V-type proton ATPase catalytic subunit A; Short=V-ATPase
5.50233	up	5.08164e-06	2.79609e-05	ref|XP_971419.1| PREDICTED: similar to CG11577 CG11577-PA [Tribolium castaneum]
5.47425	up	4.74287e-06	2.59637e-05	ref|NP_001040167.1| acid phosphatase isoenzyme [Bombyx mori]
5.44186	up	1.76164e-05	9.58658e-05	ref|NP_001037390.1| ubiquitin-conjugating enzyme E2L [Bombyx mori]
5.26368	down	0.00067281	0.000127821	gb|AAK39636.1| ferritin heavy chain-like protein precursor [Manduca sexta]
5.11258	down	0.000363507	7.11005e-05	emb|CBH09259.1| putative enoyl-CoA hydratase precursor [Heliconius melpomene]
5.1093	up	4.06531e-06	2.07709e-05	ref|XP_321202.3| AGAP001865-PA [Anopheles gambiae str. PEST]
5.05342	down	4.8445e-05	9.58658e-06	ref|NP_001073566.1| cuticular protein analogous to peritrophins 3-B [Tribolium castaneum]
5.01947	up	1.18572e-05	5.95167e-05	gb|EFA02177.1| hypothetical protein TcasGA2_TC007833 [Tribolium castaneum]
4.98324	up	1.79551e-05	8.94748e-05	ref|NP_001040262.1| nuclear migration protein nudC [Bombyx mori]
4.96759	down	2.77797e-05	5.59217e-06	ref|NP_001164466.1| enhancer of split mbeta [Bombyx mori]
4.9309	down	0.000624365	0.000126623	gb|ABF71570.1| glycosyl hydrolase family 31 protein [Bombyx mori]
4.91279	up	8.13063e-06	3.99441e-05	gb|ABD36230.1| ribosomal protein L22 [Bombyx mori]
4.87007	up	1.55837e-05	7.58938e-05	ref|NP_001040341.1| mitochondrial ribosomal protein S5 [Bombyx mori]
4.85598	down	0.000713802	0.000146994	ref|NP_001040233.1| ATP synthase [Bombyx mori]
4.83419	up	3.38776e-06	1.63771e-05	ref|XP_001654295.1| mitochondrial ribosomal protein, L51, putative [Aedes aegypti]
4.83267	up	7.89349e-05	0.000381466	gb|ADJ96631.1| carboxylesterase [Helicoverpa armigera]
4.82347	up	5.21715e-05	0.000251648	dbj|BAH57948.1| hypothetical protein [Bombyx mori]
4.81614	down	5.38654e-05	1.11843e-05	ref|XP_391852.2| PREDICTED: similar to CG6707-PA, isoform A [Apis mellifera]
4.78997	up	5.42042e-06	2.59637e-05	ref|NP_001037085.1| PIN2/TRF1-interacting protein [Bombyx mori]
4.78794	up	6.13185e-05	0.000293589	gb|ACR56864.1| serine proteinase inhibitor-1A [Mamestra brassicae]
4.70829	down	0.000201233	4.27402e-05	gb|ADB43612.1| chitin deacetylase 5b [Helicoverpa armigera]
4.69842	up	2.23592e-05	0.000105053	ref|NP_001091814.1| mitochondrial ATP synthase coupling factor 6 [Bombyx mori]
4.65007	down	5.38654e-05	1.15838e-05	ref|NP_001040270.1| ras small monomeric GTPase Rab6 [Bombyx mori]
4.60601	up	4.70899e-05	0.000216896	gb|ACT79296.1| putative fatbody protein 3Rev-G1 [Bombyx mori]
4.50343	down	0.000510875	0.000113441	ref|NP_001040482.1| phosphate transport protein [Bombyx mori]
4.49414	up	2.33756e-05	0.000105053	ref|NP_001138800.1| bystin [Bombyx mori]
4.48295	down	5.01389e-05	1.11843e-05	ref|XP_392824.2| PREDICTED: similar to CG17691-PA.3 [Apis mellifera]
4.46806	up	6.43675e-06	2.87597e-05	ref|XP_624918.1| PREDICTED: similar to CG9099-PA [Apis mellifera]
4.46453	down	0.000222915	4.99301e-05	ref|NP_001040193.1| 2-hydroxyphytanoyl-CoA lyase [Bombyx mori]
4.44419	up	4.40409e-06	1.95726e-05	gb|ACJ06508.1| FAR-like protein I [Ostrinia scapulalis]
4.44344	down	8.16451e-05	1.83743e-05	ref|NP_001103774.1| receptor expression enhancing protein isoform 1 [Bombyx mori]
4.35336	down	0.000274748	6.31117e-05	ref|NP_001106230.1| cytochrome c1 [Bombyx mori]
4.33849	down	9.01145e-05	2.07709e-05	ref|NP_001040424.1| 3-hydroxyacyl-CoA dehydrogenase [Bombyx mori]
4.32939	down	0.000148723	3.43519e-05	ref|NP_001037084.1| superoxide dismutase [Cu-Zn] [Bombyx mori]
4.31131	down	0.000392642	9.10725e-05	gb|ACJ49024.1| alpha amylase [Bombyx mori]
4.30781	down	0.000173792	4.03435e-05	ref|NP_001073120.1| cytochrome c oxidase polypeptide IV [Bombyx mori]
4.27672	down	8.029e-05	1.87737e-05	gb|ABU98624.1| protease [Helicoverpa armigera]
4.25771	down	0.000506809	0.000119033	ref|NP_001040428.1| H+ transporting ATP synthase gamma subunit [Bombyx mori]
4.24063	down	1.69388e-06	3.99441e-07	gb|ACR61397.1| Gasp protein [Choristoneura fumiferana]
4.23078	up	5.7592e-06	2.43659e-05	ref|NP_001040438.1| nucleolar protein family A member 2 [Bombyx mori]
4.23016	down	0.000136866	3.23547e-05	gb|ABW96360.1| thioredoxin peroxidase [Helicoverpa armigera]
4.21096	up	7.1143e-06	2.99581e-05	emb|CAY54154.1| unnamed protein product [Heliconius melpomene]
4.16305	down	0.000799851	0.000192131	gb|ADD22718.1| arginine kinase [Helicoverpa armigera]
4.15777	up	1.28735e-05	5.35251e-05	ref|NP_001040407.1| ubiquitin-conjugating enzyme E2 [Bombyx mori]
4.11694	down	7.89349e-05	1.91732e-05	ref|XP_001607657.1| PREDICTED: similar to cation efflux protein/ zinc transporter
4.08873	down	0.000109425	2.67625e-05	ref|NP_001040533.1| chloride intracellular channel isoform 1 [Bombyx mori]
4.08161	down	2.60858e-05	6.39106e-06	ref|XP_002093380.1| GE20793 [Drosophila yakuba]
4.06855	down	0.000112135	2.75614e-05	ref|XP_973660.1| PREDICTED: similar to acyl-CoA oxidase [Tribolium castaneum]
4.0646	down	8.60492e-05	2.11704e-05	gb|ADB57045.1| fatty acid beta-oxidation complex subunit beta [Heliothis virescens]
4.05931	up	9.18084e-05	0.000372678	gb|ABF21123.1| transferrin [Spodoptera litura]
4.01446	down	9.62124e-05	2.39665e-05	ref|NP_001040331.1| 26S proteasome non-ATPase regulatory subunit 13 [Bombyx mori]
4.00344	down	0.000188698	4.7134e-05	gb|ABQ43785.1| mitochondrial cytochrome c oxidase subunit VIa [Bombyx mori]
3.97871	down	0.000216139	5.4324e-05	ref|NP_001091764.1| 14-3-3 epsilon protein [Bombyx mori]
3.95171	down	0.000287282	7.26983e-05	gb|ACT88125.1| AT15141p [Drosophila melanogaster]
3.94834	down	0.000279152	7.0701e-05	ref|NP_001093278.1| actin-depolymerizing factor 1 [Bombyx mori]
3.94223	up	4.43797e-05	0.000174955	ref|NP_001037670.1| repressor splicing factor 1 [Bombyx mori]
3.92624	down	0.000181923	4.63351e-05	gb|ACJ09226.1| proteasome subunit beta 5 [Helicoverpa armigera]
3.89853	down	0.000185311	4.75335e-05	ref|XP_975647.1| PREDICTED: similar to CG9769 CG9769-PA [Tribolium castaneum]
3.8846	down	0.000580324	0.000149391	ref|NP_001037003.1| transitional endoplasmic reticulum ATPase TER94 [Bombyx mori]
3.87409	up	4.74287e-06	1.83743e-05	gb|ABK25093.1| unknown [Picea sitchensis]
3.87409	up	4.74287e-06	1.83743e-05	emb|CAY54155.1| unnamed protein product [Heliconius melpomene]
3.86625	up	1.45674e-05	5.63212e-05	ref|NP_001077096.1| small nuclear ribonucleoprotein sm d2 [Bombyx mori]
3.85878	up	7.45308e-06	2.87597e-05	ref|NP_001040401.1| N-acetyltransferase [Bombyx mori]
3.83944	down	0.000995325	0.000259237	ref|NP_001106143.1| 40S ribosomal protein SA [Bombyx mori]
3.76693	down	0.000449895	0.000119433	ref|NP_001040525.1| 6-phosphogluconate dehydrogenase [Bombyx mori]
3.76273	down	0.000864218	0.000229679	dbj|BAE96011.1| glyceraldehyde-3-phosphate dehydrogenase [Bombyx mori]
3.74355	up	1.3551e-05	5.0729e-05	ref|XP_001601236.1| PREDICTED: similar to ENSANGP00000019436 [Nasonia vitripennis]
3.69799	up	0.000126702	0.000468544	ref|NP_001037241.1| ribosomal protein L35 [Bombyx mori]
3.6787	up	1.69388e-05	6.23128e-05	ref|NP_001040518.1| S-phase kinase-associated protein [Bombyx mori]
3.67378	down	0.000871671	0.000237268	ref|NP_001041705.1| H+ transporting ATP synthase beta subunit isoform 2 [Bombyx mori]
3.66638	down	0.000140592	3.83463e-05	ref|XP_311188.4| AGAP000663-PA [Anopheles gambiae str. PEST]
3.65623	up	0.000214784	0.000785301	ref|XP_969456.1| PREDICTED: similar to CG6084 CG6084-PA [Tribolium castaneum]
3.60454	down	2.8796e-05	7.98882e-06	gb|ADD17089.1| glutathione S-transferase [Helicoverpa armigera]
3.5908	up	1.49062e-05	5.35251e-05	ref|NP_001036907.1| inorganic phosphate transporter 1 [Bombyx mori]
3.5293	down	4.37021e-05	1.23827e-05	ref|NP_001036888.1| beta-tubulin [Bombyx mori]
3.49142	up	0.000104682	0.000365488	gb|ABM67688.1| chemosensory protein CSP1 [Spodoptera exigua]
3.48913	down	0.000330307	9.46675e-05	ref|NP_001093275.1| myo-inositol oxygenase [Bombyx mori]
3.47252	down	7.35144e-05	2.11704e-05	ref|XP_972241.1| PREDICTED: similar to 2-hydroxyacid dehydrogenase [Tribolium
3.45533	down	3.72654e-05	1.07849e-05	ref|NP_001129361.1| osiris 18 [Bombyx mori]
3.45299	up	4.74287e-06	1.63771e-05	gb|ABD36233.1| ribosomal protein S34 [Bombyx mori]
3.41745	down	0.000185649	5.4324e-05	ref|XP_001648748.1| oligosaccharyl transferase [Aedes aegypti]
3.39908	down	0.000175147	5.15279e-05	ref|XP_969882.1| PREDICTED: similar to aldehyde dehydrogenase 7 family, member
3.3985	up	5.7592e-06	1.95726e-05	ref|NP_001037598.1| nuclear cap-binding protein subunit 2 [Bombyx mori]
3.35753	down	0.00013009	3.87458e-05	gb|AAU84716.2| triosephosphate isomerase [Helicoverpa armigera]
3.3202	up	5.52205e-05	0.000183343	gb|ABC02870.1| fatty acid binding protein [Helicoverpa assulta]
3.29827	down	0.000106715	3.23547e-05	ref|XP_002427615.1| GMP synthase, putative [Pediculus humanus corporis]
3.29739	down	0.000140931	4.27402e-05	gb|AAB92583.1| acyl-CoA delta-9 desaturase [Trichoplusia ni]
3.29154	down	0.000110441	3.3553e-05	ref|XP_001605005.1| PREDICTED: similar to ENSANGP00000020422 isoform 2 [Nasonia vitripennis]
3.28921	down	0.00020496	6.23128e-05	ref|NP_001037672.1| acyl-coenzyme A dehydrogenase [Bombyx mori]
3.27738	down	0.00105122	0.000320751	gb|ABY47891.1| beta-tubulin [Mythimna separata]
3.27685	down	2.8796e-05	8.7877e-06	ref|NP_001040422.1| transcription initiation factor TFIID subunit 12 [Bombyx mori]
3.26828	down	0.000258486	7.90893e-05	ref|XP_001604790.1| PREDICTED: similar to glutamate carboxypeptidase [Nasonia vitripennis]
3.25978	up	5.7592e-06	1.87737e-05	ref|XP_001959483.1| GF12900 [Drosophila ananassae]
3.24711	down	0.000317772	9.7863e-05	ref|NP_001165388.1| aliphatic nitrilase [Bombyx mori]
3.23934	up	6.43675e-05	0.000208508	ref|NP_001036999.1| glutathione peroxidase [Bombyx mori]
3.23745	up	1.99878e-05	6.47094e-05	ref|XP_001603196.1| PREDICTED: similar to ENSANGP00000017620 [Nasonia vitripennis]
3.23402	up	8.30002e-05	0.000268424	sp|Q26486.1|FKBP4_SPOFR RecName: Full=46 kDa FK506-binding nuclear protein; AltName:
3.21528	down	8.60492e-05	2.67625e-05	dbj|BAG30719.1| Tropomyosin 1 [Papilio xuthus]
3.18922	down	0.000494275	0.000154983	ref|NP_001091831.1| enolase [Bombyx mori]
3.16634	down	1.89715e-05	5.99161e-06	ref|NP_001138799.1| death-associated small cytoplasmic leucine-rich protein [Bombyx
3.14102	down	0.0002158	6.87038e-05	ref|NP_001040337.1| aspartate aminotransferase [Bombyx mori]
3.13917	down	9.65512e-05	3.0757e-05	ref|NP_001040343.1| peripheral-type benzodiazepine receptor [Bombyx mori]
3.12467	down	2.37143e-05	7.58938e-06	ref|NP_001093286.1| transmembrane protein 14C [Bombyx mori]
3.11455	down	0.00029609	9.50669e-05	sp|Q5UAM9.1|RS14_BOMMO RecName: Full=40S ribosomal protein S14
3.10005	down	0.000107731	3.47514e-05	ref|NP_001040459.1| proteasome subunit alpha type 6-A [Bombyx mori]
3.09639	down	0.000286943	9.26703e-05	ref|NP_001040138.1| vacuolar ATPase subunit C [Bombyx mori]
3.09393	down	0.000242225	7.82904e-05	ref|NP_001040344.1| proteasome 25 kDa subunit [Bombyx mori]
3.09108	up	1.25347e-05	3.87458e-05	ref|NP_001037002.1| sulfotransferase [Bombyx mori]
3.08152	down	7.38532e-05	2.39665e-05	gb|ACT34039.1| DnaJ-5 [Bombyx mori]
3.08117	down	9.72288e-05	3.15558e-05	ref|XP_002429153.1| Rho GDP-dissociation inhibitor, putative [Pediculus humanus corporis]
3.07273	up	2.23592e-05	6.87038e-05	ref|XP_966886.1| PREDICTED: similar to Ubiquitin carboxy-terminal hydrolase CG4265-PA
3.06558	up	6.77552e-06	2.07709e-05	ref|NP_001156272.1| hypothetical protein LOC100167883 [Acyrthosiphon pisum]
3.05486	up	7.45308e-06	2.27681e-05	ref|XP_001812473.1| PREDICTED: similar to AGAP004586-PA [Tribolium castaneum]
3.04166	up	2.33756e-05	7.11005e-05	ref|XP_002432437.1| tyrosyl-tRNA synthetase, cytoplasmic, putative [Pediculus humanus
3.03829	down	0.000206315	6.7905e-05	ref|XP_001652386.1| methylmalonate-semialdehyde dehydrogenase [Aedes aegypti]
3.03189	up	2.37143e-06	7.18994e-06	ref|NP_001040237.1| calcitonin gene-related peptide-receptor component protein [Bombyx
3.02637	down	0.000221221	7.30977e-05	ref|XP_966698.1| PREDICTED: similar to pyruvate kinase isoform 1 [Tribolium castaneum]
3.02498	down	3.62491e-05	1.19832e-05	ref|XP_974721.1| PREDICTED: similar to AGAP001394-PA [Tribolium castaneum]
3.01842	up	8.46941e-06	2.55642e-05	ref|NP_001040463.1| transcription initiation factor IIA gamma chain [Bombyx mori]
3.00106	down	1.55837e-05	5.19273e-06	ref|XP_001120950.1| PREDICTED: similar to CG8009-PA, isoform A [Apis mellifera]
2.99339	down	0.000162613	5.4324e-05	gb|ACF21937.1| ubiquinol-cytochrome c reductase [Plutella xylostella]
2.98438	down	0.000158547	5.31256e-05	ref|XP_975772.1| PREDICTED: similar to thioredoxin reductase isoform 2 [Tribolium
2.97126	up	8.46941e-06	2.51648e-05	ref|NP_001091800.1| hypothetical protein LOC778505 [Bombyx mori]
2.96844	down	6.16573e-05	2.07709e-05	ref|XP_002432772.1| Soluble NSF attachment protein, putative [Pediculus humanus corporis]
2.96733	up	2.03266e-05	6.03156e-05	ref|XP_001651451.1| BRI1-KD interacting protein, putative [Aedes aegypti]
2.95148	down	2.94735e-05	9.98602e-06	ref|XP_001123277.1| PREDICTED: similar to CG13393-PA [Apis mellifera]
2.92981	up	1.11796e-05	3.27542e-05	ref|XP_970406.1| PREDICTED: similar to golgi phosphoprotein 3 (coat-protein GPP34)
2.91855	down	3.96368e-05	1.3581e-05	ref|NP_001040409.1| eukaryotic translation initiation factor 4E-binding protein 2
2.90745	down	0.00102548	0.000352706	ref|NP_001091744.1| alkaline nuclease [Bombyx mori]
2.9015	down	0.00372959	0.0012854	ref|NP_001163865.1| translation elongation factor 2 isoform 2 [Bombyx mori]
2.89988	up	1.25347e-05	3.63491e-05	ref|XP_001850941.1| NADH dehydrogenase [Culex quinquefasciatus]
2.89776	down	2.77797e-05	9.58658e-06	emb|CAA07611.1| trypsin precursor [Lacanobia oleracea]
2.89469	down	5.31879e-05	1.83743e-05	gb|ACV60240.1| antennal esterase CXE13 [Spodoptera littoralis]
2.89272	down	0.000129413	4.47374e-05	dbj|BAD00045.1| armadillo protein [Gryllus bimaculatus]
2.87931	down	0.000180568	6.27122e-05	ref|XP_311518.4| AGAP010429-PA [Anopheles gambiae str. PEST]
2.87398	up	1.08408e-05	3.11564e-05	ref|XP_967719.1| PREDICTED: similar to GA18941-PA [Tribolium castaneum]
2.86712	down	0.000129413	4.51368e-05	ref|NP_001040169.1| vacuolar ATP synthase 21 kDa proteolipid subunit [Bombyx mori]
2.85782	down	5.25103e-05	1.83743e-05	gb|ADJ95799.1| ATP synthase [Helicoverpa zea]
2.82262	up	1.11796e-05	3.15558e-05	ref|NP_001093274.1| glia maturation factor beta [Bombyx mori]
2.81858	down	0.000449217	0.000159377	ref|NP_001040488.1| vacuolar ATP synthase subunit H [Bombyx mori]
2.81797	down	0.000732773	0.000260036	gb|AAV91403.1| ribosomal protein 5 [Lonomia obliqua]
2.8171	down	0.000955349	0.000339125	ref|NP_001037171.1| protein disulfide isomerase [Bombyx mori]
2.79741	down	0.000202249	7.22988e-05	gb|AAN39695.1| ATP synthase-like protein [Choristoneura parallela]
2.78299	down	0.000727014	0.000261234	gb|ABX54738.1| ribosomal protein L10 [Spodoptera exigua]
2.78145	down	0.000846602	0.000304374	emb|CAJ30028.1| carboxypeptidase B precursor [Helicoverpa zea]
2.77272	down	2.8796e-05	1.03855e-05	ref|NP_001040168.1| ADP-ribosylation factor-like protein [Bombyx mori]
2.77081	up	6.77552e-06	1.87737e-05	ref|XP_971558.1| PREDICTED: similar to nuclear import 7 homolog [Tribolium castaneum]
2.75864	down	0.000314046	0.000113841	ref|NP_001128421.1| glutamine:fructose-6-phosphate aminotransferase 1 [Apis mellifera]
2.75627	up	2.60858e-05	7.18994e-05	ref|NP_001040339.1| GTP binding protein [Bombyx mori]
2.75116	up	3.04899e-06	8.38826e-06	ref|XP_966925.1| PREDICTED: similar to DNA-directed RNA polymerase II 13.3 kDa
2.73029	down	0.00128362	0.000470142	gb|AAL26895.1| aminopeptidase N4 [Lymantria dispar]
2.72677	down	0.000101294	3.7148e-05	ref|XP_973571.1| PREDICTED: similar to predicted protein [Tribolium castaneum]
2.7266	up	1.08408e-05	2.95586e-05	gb|ABD36141.1| ribosomal protein L27 [Bombyx mori]
2.69858	down	1.18572e-05	4.39385e-06	gb|ADD18760.1| diadenosine and diphosphoinositol polyphosphate phosphohydrolase
2.69502	up	1.42286e-05	3.83463e-05	ref|NP_001040508.1| DCMP deaminase [Bombyx mori]
2.65635	up	8.70655e-05	0.000231276	ref|XP_002034832.1| GM14356 [Drosophila sechellia]
2.65039	down	9.31635e-05	3.51508e-05	ref|NP_001093267.1| phosphatidylethanolamine binding protein isoform 2 [Bombyx mori]
2.63997	down	0.000439732	0.000166567	gb|EEZ97996.1| hypothetical protein TcasGA2_TC000393 [Tribolium castaneum]
2.6316	down	0.000296429	0.000112642	gb|AAK92159.1|AF400187_1 ribosomal protein L21 [Spodoptera frugiperda]
2.61968	down	0.000447862	0.000170961	gb|ACY95342.1| ribosomal protein L27A [Manduca sexta]
2.60525	down	0.000434989	0.000166966	gb|AAF44717.1|L47123_1 ferritin [Manduca sexta]
2.59714	up	0.000200556	0.000520871	ref|XP_623301.1| PREDICTED: similar to arginyl-tRNA synthetase [Apis mellifera]
2.58273	up	1.42286e-05	3.67486e-05	ref|XP_001653096.1| phosphatidylserine receptor [Aedes aegypti]
2.58021	up	7.55471e-05	0.000194927	gb|ABV44719.1| ryanodine receptor-like protein [Phlebotomus papatasi]
2.57922	up	3.79429e-05	9.7863e-05	ref|NP_001040204.1| proteasome beta-subunit [Bombyx mori]
2.57334	down	0.000632156	0.000245656	gb|AAS82585.1| midgut glutamate specific carboxypeptidase [Trichoplusia ni]
2.5641	down	4.40409e-05	1.7176e-05	gb|ABD36169.1| tetraspanin D [Bombyx mori]
2.5598	down	0.00112474	0.000439385	gb|AAL62469.1| ribosomal protein L7 [Spodoptera frugiperda]
2.55524	down	0.00079714	0.000311963	gb|ACY95331.1| ribosomal protein L8 [Manduca sexta]
2.54763	up	1.89715e-05	4.83324e-05	ref|XP_002714049.1| PREDICTED: 3-oxoacid CoA transferase 1 [Oryctolagus cuniculus]
2.53	down	5.96246e-05	2.3567e-05	ref|NP_001164360.1| succinate dehydrogenase [ubiquinone] iron-sulfur subunit, mitochondrial
2.51892	up	7.45308e-06	1.87737e-05	ref|XP_968988.1| PREDICTED: similar to neuroendocrine differentiation factor [Tribolium
2.51652	up	4.5396e-05	0.00011424	ref|NP_001040292.1| DnaJ (Hsp40) homolog 2 [Bombyx mori]
2.50462	down	6.40287e-05	2.55642e-05	gb|ACZ73898.1| glutathione S-transferase epsilon 2 [Spodoptera litura]
2.50252	down	0.0007697	0.00030757	emb|CAD23378.1| juvenile hormone diol kinase [Manduca sexta]
2.5002	down	9.58737e-05	3.83463e-05	ref|XP_001655895.1| aspartyl-tRNA synthetase [Aedes aegypti]
2.49307	up	0.000124331	0.000309966	ref|NP_001036853.1| elongation factor 1 delta [Bombyx mori]
2.47829	down	0.000152449	6.15139e-05	gb|AAF90147.1|AF274021_1 tetraspanin D107 [Manduca sexta]
2.46728	down	1.08408e-05	4.39385e-06	ref|NP_001040454.1| ML-domain containing secreted protein [Bombyx mori]
2.45774	down	0.000547801	0.000222888	sp|Q962Y8.1|RL18_SPOFR RecName: Full=60S ribosomal protein L18
2.4558	down	0.000441425	0.000179748	gb|ABX39557.1| single domain major allergen 1 protein [Spodoptera frugiperda]
2.45014	down	6.16573e-05	2.51648e-05	ref|NP_001040456.1| NADH-ubiquinone oxidoreductase Fe-S protein 7 [Bombyx mori]
2.45002	up	5.21715e-05	0.000127821	ref|NP_001037678.1| eukaryotic translation initiation factor 2 subunit 2 [Bombyx
2.44637	up	9.96002e-05	0.000243659	ref|NP_001073348.1| chaperonin [Bombyx mori]
2.44576	down	4.20083e-05	1.7176e-05	ref|NP_001040154.1| short-chain dehydrogenease/reductase [Bombyx mori]
2.44512	up	4.13307e-05	0.000101059	ref|XP_001654758.1| heat shock protein [Aedes aegypti]
2.43836	down	1.55837e-05	6.39106e-06	ref|XP_001862934.1| mesenchymal stem cell protein DSCD75 [Culex quinquefasciatus]
2.4261	down	0.000284911	0.000117436	ref|NP_001091804.1| thioredoxin-like protein [Bombyx mori]
2.42176	up	9.41798e-05	0.000228081	ref|NP_001040526.1| H+ transporting ATP synthase O subunit isoform 1 [Bombyx mori]
2.42026	down	0.00011891	4.91312e-05	ref|NP_001106225.1| ubiquinol-cytochrome c reductase core protein II [Bombyx mori]
2.38172	up	1.69388e-05	4.03435e-05	gb|ADB66739.1| coatomer protein complex subunit zeta [Bombyx mori]
2.36729	up	0.000261874	0.000619932	gb|ACR07788.1| 14-3-3 zeta [Heliothis virescens]
2.36638	down	7.65634e-05	3.23547e-05	gb|AAC36150.1| chymotrypsinogen-like protein [Plodia interpunctella]
2.36159	down	0.000109425	4.63351e-05	gb|ABD36384.1| transmembrane BAX inhibitor motif-containing protein 5 [Bombyx
2.35915	down	8.19838e-05	3.47514e-05	ref|XP_001656452.1| isocitrate dehydrogenase [Aedes aegypti]
2.35814	up	4.40409e-06	1.03855e-05	ref|XP_974526.1| PREDICTED: similar to AGAP008106-PA [Tribolium castaneum]
2.35814	up	1.3551e-06	3.19553e-06	ref|NP_001103818.1| thymosin isoform 2 [Bombyx mori]
2.35814	up	1.18572e-05	2.79609e-05	ref|XP_973362.2| PREDICTED: similar to CG5676 CG5676-PA [Tribolium castaneum]
2.35247	down	0.000128735	5.47234e-05	ref|XP_969476.1| PREDICTED: similar to MGC88883 protein [Tribolium castaneum]
2.34518	up	0.000154143	0.000361494	ref|XP_001660031.1| hexokinase [Aedes aegypti]
2.34489	up	6.03022e-05	0.000141402	ref|XP_001606006.1| PREDICTED: similar to EG:8D8.7 [Nasonia vitripennis]
2.34028	up	2.23592e-05	5.23268e-05	ref|XP_001654707.1| ubiquitin-conjugating enzyme rad6 [Aedes aegypti]
2.31577	down	0.000792736	0.000342321	gb|ADI58372.1| cyclophilin A [Mythimna separata]
2.3057	down	0.00052036	0.000225684	sp|P58375.1|RL30_SPOFR RecName: Full=60S ribosomal protein L30
2.29981	down	0.00153872	0.000669064	gb|ACY95307.1| ribosomal protein P0 [Manduca sexta]
2.29571	down	0.000175147	7.62932e-05	ref|XP_001688510.1| AGAP005160-PA [Anopheles gambiae str. PEST]
2.29202	down	0.00145843	0.000636309	sp|Q95V35.1|RS3A_SPOFR RecName: Full=40S ribosomal protein S3a
2.28994	down	8.23226e-05	3.59497e-05	ref|NP_001037540.1| phosphoglyceromutase [Bombyx mori]
2.28328	up	2.13429e-05	4.87318e-05	ref|NP_001040280.1| signal peptidase 18 kDa subunit [Bombyx mori]
2.27677	down	0.0010895	0.00047853	gb|AAL26578.1|AF429976_1 ribosomal protein S3 [Spodoptera frugiperda]
2.27546	down	7.45308e-05	3.27542e-05	ref|NP_001165386.1| isocitrate dehydrogenase [Bombyx mori]
2.27291	down	0.00045667	0.000200919	ref|NP_001040245.1| glutamate dehydrogenase [Bombyx mori]
2.27271	down	0.0001162	5.11284e-05	ref|NP_001124349.1| 3-hydroxyisobutyrate dehydrogenase [Bombyx mori]
2.27142	down	0.000236805	0.000104254	gb|AAP40732.1| innexin [Spodoptera frugiperda]
2.24023	up	2.71021e-05	6.0715e-05	ref|NP_001166196.1| ras-related GTP-binding protein [Bombyx mori]
2.21163	up	5.72532e-05	0.000126623	ref|NP_001036957.1| Hsc70/Hsp90-organizing protein HOP [Bombyx mori]
2.21076	up	1.08408e-05	2.39665e-05	ref|XP_971047.1| PREDICTED: similar to Der1-like domain family, member 2 [Tribolium
2.20866	down	4.2347e-05	1.91732e-05	ref|NP_001040412.1| transcription elongation factor B polypeptide 1 [Bombyx mori]
2.20387	up	3.62491e-05	7.98882e-05	ref|NP_001002131.1| 26S proteasome non-ATPase regulatory subunit 8 [Danio rerio]
2.19983	down	2.81184e-05	1.27821e-05	ref|XP_001602357.1| PREDICTED: similar to ENSANGP00000005081 [Nasonia vitripennis]
2.18004	down	0.000123653	5.67206e-05	ref|NP_001036872.1| Bombyrin [Bombyx mori]
2.17979	up	4.03144e-05	8.7877e-05	ref|NP_001040534.1| eukaryotic translation initiation factor 3 subunit K [Bombyx
2.17719	up	0.000205298	0.000446974	gb|AAL62471.1| ribosomal protein L34 [Spodoptera frugiperda]
2.17674	up	8.80818e-06	1.91732e-05	gb|ABY57912.1| hydroxypyruvate isomerase [Bombyx mori]
2.17583	down	0.000312013	0.000143399	ref|NP_001040257.1| cytosolic malate dehydrogenase [Bombyx mori]
2.17544	down	0.000173792	7.98882e-05	gb|AAV91377.1| hypothetical protein 9 [Lonomia obliqua]
2.17526	down	0.000261535	0.000120232	pdb|2I1J|A Chain A, Moesin From Spodoptera Frugiperda At 2.1 Angstroms Resolution
2.17285	down	0.000196151	9.02737e-05	ref|XP_967873.1| PREDICTED: similar to AGAP008596-PA [Tribolium castaneum]
2.17197	up	6.43675e-06	1.39804e-05	ref|NP_001040492.1| mitochondrial ribosomal protein S12 [Bombyx mori]
2.17172	down	5.72532e-05	2.63631e-05	ref|NP_001038957.1| ubiquinol-cytochrome C reductase complex 14kD subunit [Bombyx
2.15801	down	0.000620638	0.000287597	sp|Q95V34.1|RS4_SPOFR RecName: Full=40S ribosomal protein S4
2.15553	down	0.000238498	0.000110645	emb|CBH09297.1| putative lethal (2) giant larvae [Heliconius melpomene]
2.14877	up	3.62491e-05	7.7891e-05	sp|O76484.1|CSK2A_SPOFR RecName: Full=Casein kinase II subunit alpha; Short=CK II subunit
2.14707	up	5.48817e-05	0.000117835	gb|AAK94897.1|AF281654_1 mRNA cap-binding protein eIF4E [Spodoptera frugiperda]
2.13706	up	0.000184294	0.000393849	gb|ACV83780.1| DEAD box ATP-dependent RNA helicase-like protein [Heliconius
2.13507	up	1.25347e-05	2.67625e-05	ref|XP_319221.1| AGAP010064-PA [Anopheles gambiae str. PEST]
2.13483	down	0.000897079	0.000420212	gb|AAL26896.1|AF317621_1 cadherin-related midgut membrane protein [Lymantria dispar]
2.12487	down	7.89349e-05	3.7148e-05	dbj|BAD52258.1| proteasome alpha 4 subunit [Plutella xylostella]
2.10703	up	0.000313368	0.000660276	sp|Q962Q5.1|RS25_SPOFR RecName: Full=40S ribosomal protein S25
2.10517	down	4.70899e-05	2.23687e-05	ref|NP_001040139.1| NIPSNAP protein [Bombyx mori]
2.10433	down	0.000379091	0.000180148	gb|ACM78945.1| heat shock protein 70 [Spodoptera exigua]
2.10343	down	0.000379768	0.000180547	ref|NP_001106708.1| ribosomal protein S11 isoform 1 [Bombyx mori]
2.09911	down	6.70777e-05	3.19553e-05	ref|NP_001040176.1| NADH dehydrogenase (ubiquinone) 1 alpha subcomplex, 13 [Bombyx
2.09661	down	0.000134833	6.431e-05	gb|EFA08118.1| hypothetical protein TcasGA2_TC005722 [Tribolium castaneum]
2.09095	down	0.00473982	0.00226683	gb|AAL26894.1| aminopeptidase N3 [Lymantria dispar]
2.0857	down	8.16451e-05	3.91452e-05	gb|ACR36970.1| unknown [Zea mays]
2.08071	up	5.7592e-06	1.19832e-05	ref|NP_001040117.1| dynactin 4 protein [Bombyx mori]
2.07429	up	1.82939e-05	3.79469e-05	ref|NP_001093268.1| mitochondrial 28S ribosomal protein S14 [Bombyx mori]
2.0571	up	1.59225e-05	3.27542e-05	ref|XP_967683.1| PREDICTED: similar to AGAP004985-PA [Tribolium castaneum]
2.05638	down	0.00124771	0.000606751	ref|NP_001036852.1| elongation factor 1 gamma [Bombyx mori]
2.04548	down	1.38898e-05	6.7905e-06	ref|NP_001164470.1| 19.5 kDa heat shock protein [Bombyx mori]
2.04515	down	0.000373331	0.000182545	ref|NP_001091820.2| Bax inhibitor-1-like protein [Bombyx mori]
2.02813	down	3.72654e-05	1.83743e-05	ref|XP_001605370.1| PREDICTED: similar to ubiquitin fusion degradaton protein [Nasonia
2.00649	up	0.000154482	0.000309966	gb|ADK25060.1| NADPH cytochrome P450 reductase [Helicoverpa armigera]
2.00413	down	0.000116878	5.83184e-05	gb|ACJ13433.1| proteasome subunit beta 1 [Helicoverpa armigera]
1.98939	down	0.000646046	0.000324745	gb|AAX63830.1| ribosomal protein S5 [Trichoplusia ni]
1.98695	up	3.65878e-05	7.26983e-05	ref|NP_001093319.1| heterogeneous nuclear ribonucleoprotein A1 [Bombyx mori]
1.97896	down	1.42286e-05	7.18994e-06	ref|XP_972962.2| PREDICTED: similar to tata-box binding protein [Tribolium castaneum]
1.97574	up	1.25347e-05	2.47653e-05	ref|NP_001136083.1| globin 1 [Bombyx mori]
1.97426	up	1.45674e-05	2.87597e-05	ref|NP_001036909.1| activator of 90 kDa heat shock protein ATPase homolog 1 [Bombyx
1.96129	down	0.00021309	0.000108648	ref|NP_001106742.1| cytochrome c oxidase polypeptide Vb [Bombyx mori]
1.95478	up	0.000992276	0.00193969	ref|XP_971503.1| PREDICTED: similar to synaptic vesicle protein [Tribolium castaneum]
1.93184	down	1.38898e-05	7.18994e-06	ref|NP_001040299.1| extramacrochaetae protein [Bombyx mori]
1.93112	down	5.01389e-05	2.59637e-05	ref|XP_001359425.1| GA10892 [Drosophila pseudoobscura pseudoobscura]
1.92862	down	5.62369e-05	2.91592e-05	ref|XP_002008033.1| GI13282 [Drosophila mojavensis]
1.92848	up	3.99756e-05	7.70921e-05	ref|NP_001164652.1| nuclear excision repair protein rad23 [Bombyx mori]
1.92659	up	5.18328e-05	9.98602e-05	ref|XP_969343.1| PREDICTED: similar to CG1972 CG1972-PA [Tribolium castaneum]
1.92532	up	2.67633e-05	5.15279e-05	ref|NP_001040372.1| transgelin [Bombyx mori]
1.92429	up	0.000192425	0.000370282	gb|AAK92181.1|AF400209_1 ribosomal protein S12 [Spodoptera frugiperda]
1.92411	down	0.000360458	0.000187338	ref|XP_001998997.1| GI23318 [Drosophila mojavensis]
1.9117	up	3.4894e-05	6.67066e-05	ref|XP_002424214.1| Arsenical pump-driving ATPase, putative [Pediculus humanus corporis]
1.90678	up	8.67267e-05	0.000165369	ref|NP_001093296.1| acetoacetyl-CoA thiolase [Bombyx mori]
1.90255	down	0.000196829	0.000103455	ref|XP_309626.3| AGAP004071-PA [Anopheles gambiae str. PEST]
1.90239	down	0.000109425	5.75195e-05	ref|XP_001652096.1| aspartyl-tRNA synthetase [Aedes aegypti]
1.89315	up	2.40531e-05	4.55363e-05	ref|XP_001654477.1| rer1 protein [Aedes aegypti]
1.89251	down	0.000182939	9.66647e-05	ref|NP_001040448.1| vacuolar ATP synthase subunit F [Bombyx mori]
1.87864	down	6.97879e-05	3.7148e-05	ref|XP_001605519.1| PREDICTED: similar to membrane traffic protein [Nasonia vitripennis]
1.87264	up	1.15184e-05	2.15698e-05	ref|NP_001093287.1| NADH dehydrogenase 1 alpha subcomplex subunit 5 [Bombyx mori]
1.87198	down	0.000602683	0.000321949	gb|AAF90148.1|AF274022_1 tetraspanin D76 [Manduca sexta]
1.86966	down	0.000938749	0.000502097	ref|XP_001657344.1| vacuolar proton atpases [Aedes aegypti]
1.8642	down	7.52083e-05	4.03435e-05	ref|XP_973953.2| PREDICTED: similar to CG6439 CG6439-PA [Tribolium castaneum]
1.86293	up	1.69388e-05	3.15558e-05	ref|NP_001040282.1| translin [Bombyx mori]
1.86072	up	2.16817e-05	4.03435e-05	ref|NP_001040297.1| Der1-like domain family member 1 [Bombyx mori]
1.8567	up	5.89471e-05	0.000109447	ref|XP_001602897.1| PREDICTED: similar to DEAD box ATP-dependent RNA helicase [Nasonia
1.85187	down	0.000322515	0.000174156	ref|NP_001040391.1| tetraspanin E118 [Bombyx mori]
1.85114	up	3.38776e-05	6.27122e-05	ref|NP_001091821.1| ATPase inhibitor-like protein [Bombyx mori]
1.84419	up	1.32123e-05	2.43659e-05	ref|XP_001120141.1| PREDICTED: similar to Arflike at 72A CG6025-PA [Apis mellifera]
1.84185	down	0.000612846	0.000332734	ref|NP_001036831.1| saposin-related [Bombyx mori]
1.83761	down	8.80818e-06	4.79329e-06	ref|NP_001103822.1| ociad protein isoform 2 [Bombyx mori]
1.83626	up	4.13307e-05	7.58938e-05	ref|NP_001040368.1| Rab7 [Bombyx mori]
1.83403	down	0.000202927	0.000110645	ref|XP_001689084.1| AGAP004775-PA [Anopheles gambiae str. PEST]
1.82756	up	1.3551e-05	2.47653e-05	ref|XP_002064345.1| GK20116 [Drosophila willistoni]
1.82526	down	0.000258825	0.000141802	gb|AAK92157.1|AF400185_1 ribosomal protein L14 [Spodoptera frugiperda]
1.82153	up	0.000271699	0.000494907	ref|NP_001093284.1| abnormal wing disc-like protein [Bombyx mori]
1.82084	up	5.35266e-05	9.74636e-05	ref|NP_001040289.1| prohibitin protein WPH [Bombyx mori]
1.81937	down	4.50572e-05	2.47653e-05	ref|XP_624862.1| PREDICTED: similar to F-actin capping protein subunit alpha [Apis
1.81741	down	1.01633e-05	5.59217e-06	ref|NP_001166701.1| cuticular protein RR-1 motif 56 [Bombyx mori]
1.81163	down	0.000303205	0.000167366	ref|XP_966352.1| PREDICTED: similar to ubiquitin-activating enzyme E1 [Tribolium
1.80082	down	5.25103e-05	2.91592e-05	ref|NP_001095933.1| lactate dehydrogenase [Bombyx mori]
1.79803	down	8.97757e-05	4.99301e-05	emb|CAA11285.1| 26S proteasome regulatory ATPase subunit 10b (S10b) [Manduca
1.7976	up	0.000123992	0.000222888	gb|AAF21642.1|AF032873_1 inebriated protein [Manduca sexta]
1.79454	up	0.000115523	0.00020731	ref|XP_001653529.1| inwardly rectifying k+ channel, putative [Aedes aegypti]
1.79128	up	1.76164e-05	3.15558e-05	ref|NP_001040196.1| keratinocyte-associated protein 2 [Bombyx mori]
1.78741	down	0.000371976	0.000208109	ref|XP_394436.2| PREDICTED: similar to Myosin 61F CG9155-PB, isoform B isoform
1.78594	up	2.30368e-05	4.11424e-05	ref|XP_393883.2| PREDICTED: similar to REG CG1591-PA [Apis mellifera]
1.78465	up	9.96002e-05	0.000177751	ref|NP_001040131.1| glutathione S-transferase omega 1 [Bombyx mori]
1.77778	down	0.000458025	0.000257639	ref|NP_001040451.1| vacuolar ATP synthase subunit E [Bombyx mori]
1.7701	down	0.000267972	0.000151388	ref|XP_392114.1| PREDICTED: similar to Chd64 CG14996-PB [Apis mellifera]
1.76861	up	2.50694e-05	4.43379e-05	ref|NP_001040308.1| acyl-CoA-binding domain-containing protein 6-like [Bombyx mori]
1.76167	up	2.8796e-05	5.0729e-05	ref|NP_001040410.1| vacuolar protein sorting-associated protein VTA1 homolog [Bombyx
1.74337	down	1.25347e-05	7.18994e-06	sp|Q25481.1|ES16_MANSE RecName: Full=Ecdysteroid-regulated 16 kDa protein; Flags: Precursor
1.73393	up	2.8796e-05	4.99301e-05	ref|XP_393249.2| PREDICTED: similar to CG32528-PA [Apis mellifera]
1.73336	down	0.00011078	6.39106e-05	gb|ACM68437.1| myofilin isoform B [Bombyx mandarina]
1.73045	down	8.57104e-05	4.95307e-05	gb|AAK64362.1|AF336288_1 glutathione-S-transferase-like protein [Galleria mellonella]
1.72878	down	0.000972288	0.000562413	gb|ABX55884.1| ribosomal protein L6e [Spodoptera exigua]
1.72296	down	0.000262213	0.000152187	ref|NP_001037227.1| ribosomal protein L23 [Bombyx mori]
1.71941	down	0.000201233	0.000117036	ref|XP_001653838.1| chaperonin [Aedes aegypti]
1.71161	down	0.000339793	0.000198522	gb|ADD24150.1| Tubulin beta chain [Lepeophtheirus salmonis]
1.70831	up	5.96246e-05	0.000101857	ref|XP_001663829.1| acyl-coa dehydrogenase [Aedes aegypti]
1.70058	up	1.76164e-05	2.99581e-05	ref|NP_001040501.1| legumaturain [Bombyx mori]
1.69805	up	0.000167017	0.000283603	ref|XP_002429717.1| Splicing factor 3B subunit, putative [Pediculus humanus corporis]
1.69733	down	0.00106986	0.000630318	gb|ACY95327.1| ribosomal protein S8 [Manduca sexta]
1.69369	down	0.000223931	0.000132215	ref|XP_971475.1| PREDICTED: similar to protein transport protein sec23 [Tribolium
1.69267	down	0.000480723	0.000284003	gb|AAL26576.1|AF429974_1 ribosomal protein L12 [Spodoptera frugiperda]
1.68175	down	7.85961e-05	4.67346e-05	ref|NP_001040326.1| mitochondrial prohibitin complex protein 2 [Bombyx mori]
1.67055	down	4.40409e-05	2.63631e-05	ref|NP_001040316.1| NADH dehydrogenase ubiquinone Fe-S 8 [Bombyx mori]
1.65586	down	1.38898e-05	8.38826e-06	ref|XP_969714.1| PREDICTED: similar to AGAP008653-PA [Tribolium castaneum]
1.6456	down	0.00586659	0.00356501	gb|AAD31183.1|AF126442_1 aminopeptidase N 1 [Lymantria dispar]
1.64471	up	0.00029338	0.000482525	dbj|BAG30739.1| Tropomyosin 2 [Papilio xuthus]
1.63626	down	0.000267972	0.000163771	gb|ACY95330.1| ribosomal protein L31 [Manduca sexta]
1.63567	down	0.000137204	8.38826e-05	gb|ADF43048.1| ATP synthase subunit d [Plutella xylostella]
1.63101	down	1.69388e-05	1.03855e-05	ref|XP_001811714.1| PREDICTED: similar to DC2 protein [Tribolium castaneum]
1.62889	down	0.00250694	0.00153905	ref|NP_001036892.1| heat shock cognate protein [Bombyx mori]
1.62384	down	0.000873704	0.000538047	ref|XP_395212.3| PREDICTED: similar to Spectrin beta chain [Apis mellifera]
1.61915	down	6.40287e-05	3.95447e-05	ref|XP_971914.1| PREDICTED: similar to predicted protein [Tribolium castaneum]
1.61579	down	0.000251711	0.000155782	gb|AAF19819.1|AF195528_1 inhibitor of apoptosis protein [Trichoplusia ni]
1.60638	up	5.04777e-05	8.10865e-05	ref|XP_001865713.1| S-formylglutathione hydrolase [Culex quinquefasciatus]
1.60406	down	5.89471e-05	3.67486e-05	ref|NP_001040199.1| macrophage migration inhibitory factor [Bombyx mori]
1.60243	down	0.00057863	0.000361095	gb|ACY95306.1| ribosomal protein L26 [Manduca sexta]
1.59795	up	2.5747e-05	4.11424e-05	ref|NP_001040278.1| stromal cell-derived factor 2 precursor [Bombyx mori]
1.59389	down	3.69266e-05	2.31676e-05	sp|O76485.1|CSK2B_SPOFR RecName: Full=Casein kinase II subunit beta; Short=CK II beta
1.59334	up	2.50694e-05	3.99441e-05	ref|XP_002104120.1| GD20793 [Drosophila simulans]
1.59024	down	5.58981e-05	3.51508e-05	ref|XP_969708.1| PREDICTED: similar to calmodulin [Tribolium castaneum]
1.59024	down	5.08164e-06	3.19553e-06	ref|XP_001648742.1| myosin vi [Aedes aegypti]
1.58998	up	0.000349956	0.000556421	gb|ADF45669.1| translational controlled tumor protein [Helicoverpa armigera]
1.58932	up	0.000123653	0.000196525	ref|NP_001040109.1| chaperonin containing t-complex polypeptide 1 beta subunit [Bombyx
1.58915	down	0.000432278	0.000272019	gb|ABC79625.1| imaginal disc growth factor-like protein [Mamestra brassicae]
1.58649	down	5.38654e-05	3.39525e-05	dbj|BAG30762.1| similar to CG5304-PA [Papilio xuthus]
1.58164	down	2.33756e-05	1.47793e-05	ref|NP_001040393.1| ubiquitin conjugating enzyme E2 [Bombyx mori]
1.58019	down	0.000119927	7.58938e-05	ref|NP_001093090.1| NADPH-specific isocitrate dehydrogenase [Bombyx mori]
1.57846	down	0.00056745	0.000359497	ref|NP_001037570.1| ribosomal protein S15A [Bombyx mori]
1.57509	down	0.000136527	8.66787e-05	ref|NP_001040544.1| transaldolase [Bombyx mori]
1.5728	down	0.000233078	0.000148193	ref|NP_001037556.1| elongation factor 1-beta' [Bombyx mori]
1.57209	up	5.28491e-05	8.30837e-05	gb|ACX53802.1| hydroxybutyrate dehydrogenase [Heliothis virescens]
1.57209	up	1.01633e-06	1.59776e-06	gb|ACY95340.1| ribosomal protein L10A [Manduca sexta]
1.56432	down	2.81184e-05	1.79748e-05	ref|XP_002069150.1| GK23691 [Drosophila willistoni]
1.5619	down	6.30124e-05	4.03435e-05	ref|XP_393865.1| PREDICTED: similar to CG13630-PA [Apis mellifera]
1.55841	down	0.000275764	0.000176952	dbj|BAG30780.1| muscle protein 20-like protein [Papilio xuthus]
1.55714	up	6.23348e-05	9.70641e-05	ref|NP_001091776.1| putative signal recognition particle 54 kDa protein [Bombyx mori]
1.5549	down	1.86327e-05	1.19832e-05	dbj|BAF56876.1| carotenoid-binding protein [Bombyx mori]
1.55141	up	6.43675e-06	9.98602e-06	ref|XP_001847068.1| deoxyuridine 5'-triphosphate nucleotidohydrolase [Culex quinquefasciatus]
1.55122	up	0.000223254	0.000346315	ref|NP_001037602.1| eukaryotic translation initiation factor 3 subunit B [Bombyx
1.54906	down	7.48695e-05	4.83324e-05	gb|AAV91433.1| putative serine protease-like protein 2 [Lonomia obliqua]
1.54875	down	1.42286e-05	9.18714e-06	ref|NP_001037634.1| synaptobrevin [Bombyx mori]
1.54768	up	0.000169049	0.000261634	ref|NP_001166838.1| nucleosome assembly protein isoform 1 [Bombyx mori]
1.54589	up	1.52449e-05	2.3567e-05	ref|XP_001660887.1| hypothetical protein AaeL_AAEL010504 [Aedes aegypti]
1.54499	up	9.82451e-06	1.51788e-05	ref|XP_623750.1| PREDICTED: similar to CG31715-PA [Apis mellifera]
1.53553	up	4.37021e-05	6.71061e-05	ref|XP_001659123.1| calponin/transgelin [Aedes aegypti]
1.53553	up	1.45674e-05	2.23687e-05	ref|NP_001040173.1| calcium-binding protein p22 [Bombyx mori]
1.5306	down	7.82573e-05	5.11284e-05	ref|NP_001040366.1| NADH dehydrogenase-ubiquinone Fe-S protein 2 precursor [Bombyx
1.52522	up	0.000701606	0.0010701	gb|ACU00668.1| heat shock protein 90 [Haemonchus contortus]
1.52182	up	2.91348e-05	4.43379e-05	ref|NP_001136228.1| death-related protein [Bombyx mori]
1.52138	up	1.05021e-05	1.59776e-05	ref|XP_623908.1| PREDICTED: similar to Elongin B CG4204-PA [Apis mellifera]
1.51595	up	7.1143e-06	1.07849e-05	ref|XP_001951629.1| PREDICTED: similar to AGAP002357-PA [Acyrthosiphon pisum]
1.51595	up	1.89715e-05	2.87597e-05	ref|XP_968271.1| PREDICTED: similar to U1 small nuclear ribonucleoprotein A [Tribolium
1.51451	down	0.000127041	8.38826e-05	gb|ACR07790.1| selenophosphate synthetase 1 [Heliothis virescens]
1.50623	up	0.000681279	0.00102616	ref|NP_001091823.1| poly A binding protein [Bombyx mori]
1.50374	up	2.33756e-05	3.51508e-05	sp|O17449.1|TBB1_MANSE RecName: Full=Tubulin beta-1 chain; AltName: Full=Beta-1-tubulin
1.50374	up	2.33756e-05	3.51508e-05	ref|NP_001040478.1| NADH dehydrogenase [ubiquinone] 1 beta subcomplex subunit 10
1.5035	down	9.24859e-05	6.15139e-05	ref|NP_001040306.1| presenilin-like signal peptide peptidase [Bombyx mori]
1.50323	down	8.70655e-05	5.79189e-05	ref|XP_974991.1| PREDICTED: similar to predicted protein [Tribolium castaneum]
1.50096	down	9.11308e-05	6.0715e-05	ref|XP_973042.1| PREDICTED: similar to 3-hydroxyacyl-coa dehyrogenase [Tribolium
1.49764	down	0.000189037	0.000126223	ref|NP_001037656.1| eukaryotic translation initiation factor 3 subunit D [Bombyx
1.49101	down	0.000167355	0.000112243	ref|NP_001040340.1| karyopherin alpha 3 [Bombyx mori]
1.49078	up	2.94735e-05	4.39385e-05	ref|XP_971395.1| PREDICTED: similar to CG7830 CG7830-PA [Tribolium castaneum]
1.48226	up	1.18572e-05	1.75754e-05	ref|NP_001040317.1| NADH-ubiquinone oxidoreductase subunit B14.7 [Bombyx mori]
1.4821	up	7.24981e-05	0.00010745	ref|NP_001040387.1| proteasome alpha 3 subunit [Bombyx mori]
1.47738	down	1.82939e-05	1.23827e-05	ref|XP_624205.1| PREDICTED: similar to Protein dodo [Apis mellifera]
1.47637	down	0.00012738	8.62792e-05	ref|NP_001040243.1| eukaryotic translation termination factor 1 [Bombyx mori]
1.475	down	0.000149062	0.000101059	emb|CBH09270.1| Similar to CG4692 [Heliconius melpomene]
1.47384	up	1.21959e-05	1.79748e-05	ref|XP_970752.1| PREDICTED: similar to GA15309-PA [Tribolium castaneum]
1.47007	up	0.000185311	0.000272419	gb|ACC94296.1| glucose oxidase-like enzyme [Helicoverpa armigera]
1.46957	up	2.33756e-05	3.43519e-05	ref|NP_001040389.1| signal recognition particle 19 kDa protein [Bombyx mori]
1.46817	up	7.04655e-05	0.000103455	ref|NP_001040547.1| nonmuscle myosin essential light chain [Bombyx mori]
1.46066	down	5.25103e-05	3.59497e-05	sp|O96382.1|DFP11_HYPCU RecName: Full=Putative defense protein Hdd11; AltName: Full=Hyphantria
1.46066	down	5.25103e-05	3.59497e-05	ref|NP_001037299.1| Mn superoxide dismutase [Bombyx mori]
1.45717	up	0.000173792	0.000253246	gb|ACS92720.1| ribosomal protein S11e [Mythimna separata]
1.45002	down	0.000107731	7.4296e-05	ref|NP_001040338.1| 26S protease regulatory subunit 6B [Bombyx mori]
1.44157	up	0.0001826	0.000263232	gb|AAV91360.1| heat shock protein 1 [Lonomia obliqua]
1.44109	up	9.14696e-06	1.31816e-05	emb|CAY54164.1| unnamed protein product [Heliconius melpomene]
1.44099	down	5.92858e-05	4.11424e-05	ref|NP_001040536.1| proteasome subunit beta 7 [Bombyx mori]
1.4406	down	0.000282539	0.000196126	ref|XP_002428776.1| Tropomyosin-2, putative [Pediculus humanus corporis]
1.43993	down	0.000258825	0.000179748	ref|XP_972324.1| PREDICTED: similar to alpha actinin CG4376-PB [Tribolium castaneum]
1.4341	down	3.15062e-05	2.19693e-05	ref|XP_002434427.1| RAS-related protein, putative [Ixodes scapularis]
1.43374	down	2.40531e-05	1.67765e-05	ref|NP_001037526.1| protein kinase c inhibitor [Bombyx mori]
1.43214	down	0.000260858	0.000182145	ref|XP_968281.1| PREDICTED: similar to rab gdp-dissociation inhibitor [Tribolium
1.43078	down	0.000140592	9.82625e-05	emb|CAF25189.2| carboxypeptidase precursor [Helicoverpa armigera]
1.42842	down	3.25225e-05	2.27681e-05	gb|ABF18364.1| ribulose-5-phosphate-3-epimerase [Aedes aegypti]
1.42665	down	8.60492e-05	6.03156e-05	emb|CBH09271.1| putative proteasome 26S non ATPase subunit 4 [Heliconius melpomene]
1.42618	down	0.000101972	7.14999e-05	ref|NP_001040479.1| peptidylprolyl isomerase B [Bombyx mori]
1.42463	down	8.70655e-05	6.11145e-05	ref|XP_001652258.1| succinyl-CoA synthetase small subunit, putative [Aedes aegypti]
1.42266	down	1.76164e-05	1.23827e-05	ref|NP_001040276.1| ribosomal protein L7Ae [Bombyx mori]
1.41958	up	0.000136188	0.000193329	gb|ACX53809.1| DUF233 protein [Heliothis virescens]
1.41886	down	0.000391625	0.000276014	ref|NP_001037628.1| transport protein Sec61 alpha subunit [Bombyx mori]
1.41354	down	5.7592e-05	4.0743e-05	ref|NP_001040386.1| peroxiredoxin [Bombyx mori]
1.40987	up	7.96124e-05	0.000112243	ref|NP_001040433.1| eukaryotic translation initiation factor 3 subunit I [Bombyx
1.40176	down	0.000120943	8.62792e-05	ref|NP_001037108.1| profilin [Bombyx mori]
1.39794	up	5.65756e-05	7.90893e-05	ref|XP_393468.2| PREDICTED: similar to CG17331-PA isoform 1 [Apis mellifera]
1.39674	up	2.20205e-05	3.0757e-05	emb|CAY54157.1| unnamed protein product [Heliconius melpomene]
1.39615	down	3.62491e-05	2.59637e-05	ref|XP_001602081.1| PREDICTED: similar to zinc finger protein, putative [Nasonia
1.39169	up	2.06653e-05	2.87597e-05	ref|NP_001040244.1| autophagy related protein Atg8 [Bombyx mori]
1.38998	down	5.99634e-05	4.31396e-05	dbj|BAC02930.1| proliferating cell nuclear antigen [Hyphantria cunea]
1.38784	down	6.09797e-06	4.39385e-06	ref|XP_001648627.1| clathrin coat assembly protein ap17 [Aedes aegypti]
1.38636	down	2.8796e-05	2.07709e-05	gb|ABU96712.1| mago nashi [Spodoptera litura]
1.38236	up	1.9649e-05	2.7162e-05	ref|NP_001037578.1| RNA binding motif protein Y14 [Bombyx mori]
1.38028	down	2.81184e-05	2.03715e-05	ref|NP_001138802.1| JAB-MPN domain protein [Bombyx mori]
1.37558	up	6.09797e-06	8.38826e-06	ref|XP_002073719.1| GK12989 [Drosophila willistoni]
1.37558	up	1.21959e-05	1.67765e-05	ref|NP_001040229.1| adaptin [Bombyx mori]
1.37316	down	2.30368e-05	1.67765e-05	ref|NP_001040172.1| peptidyl-prolyl cis-trans isomerase [Bombyx mori]
1.37273	up	7.01267e-05	9.62653e-05	ref|XP_313752.4| AGAP004458-PA [Anopheles gambiae str. PEST]
1.3698	up	2.30368e-05	3.15558e-05	gb|EFA05271.1| hypothetical protein TcasGA2_TC015428 [Tribolium castaneum]
1.36772	up	2.54082e-05	3.47514e-05	ref|NP_001093289.1| dynein molecular motor protein light chain 1 [Bombyx mori]
1.36772	up	1.69388e-05	2.31676e-05	sp|Q9U516.1|U139_MANSE RecName: Full=UPF0139 membrane protein pMsmaA27
1.36585	up	6.84328e-05	9.34692e-05	ref|XP_971686.1| PREDICTED: similar to 26S proteasome regulatory subunit S3 [Tribolium
1.36438	down	1.25347e-05	9.18714e-06	ref|NP_001040477.1| NADH dehydrogenase isoform 1 [Bombyx mori]
1.36334	down	5.82695e-05	4.27402e-05	gb|ABD36306.1| glutathione S-transferase omega 2 [Bombyx mori]
1.35969	down	3.42164e-05	2.51648e-05	ref|XP_001842248.1| actin [Culex quinquefasciatus]
1.357	down	8.13063e-06	5.99161e-06	ref|NP_001153667.1| histone H2AX-like protein [Bombyx mori]
1.357	down	2.16817e-05	1.59776e-05	ref|XP_001663929.1| NADH:ubiquinone dehydrogenase, putative [Aedes aegypti]
1.35674	up	2.47307e-05	3.3553e-05	ref|XP_002063628.1| GK22016 [Drosophila willistoni]
1.35403	down	3.08286e-05	2.27681e-05	ref|XP_001651749.1| hypothetical protein AaeL_AAEL005968 [Aedes aegypti]
1.35008	down	2.64245e-05	1.95726e-05	ref|NP_001040522.1| epidermal retinal dehydrogenase [Bombyx mori]
1.3483	down	2.10041e-05	1.55782e-05	ref|XP_973311.1| PREDICTED: similar to bifunctional protein folD [Tribolium castaneum]
1.34791	up	0.000141947	0.000191332	ref|NP_001036848.1| eukaryotic translation initiation factor 3 subunit H [Bombyx
1.34581	up	0.000100617	0.00013541	ref|NP_001040486.1| thymosin isoform 1 [Bombyx mori]
1.33408	down	9.85839e-05	7.38966e-05	ref|NP_001040345.1| syndecan binding protein [Bombyx mori]
1.33309	down	0.000200217	0.00015019	sp|Q962Q6.1|RS24_SPOFR RecName: Full=40S ribosomal protein S24
1.33277	down	6.70777e-05	5.03296e-05	ref|NP_001037596.1| ALY [Bombyx mori]
1.33049	up	0.000234772	0.000312363	gb|ADE05587.1| cytochrome P450 332A4 [Manduca sexta]
1.32937	down	9.45186e-05	7.11005e-05	ref|NP_001040263.1| 26S proteasome non-ATPase regulatory subunit 14 [Bombyx mori]
1.32713	down	0.000683312	0.000514879	dbj|BAD52259.1| receptor for activated protein kinase C homolog [Plutella xylostella]
1.32371	down	0.000282878	0.000213701	ref|XP_970124.1| PREDICTED: similar to citrate synthase [Tribolium castaneum]
1.32235	down	4.91226e-05	3.7148e-05	ref|NP_001165387.1| adenylate kinase 2 [Bombyx mori]
1.32166	up	7.28369e-05	9.62653e-05	ref|XP_001844023.1| cleft lip and palate transmembrane protein 1 [Culex quinquefasciatus]
1.32119	up	0.000151772	0.000200519	dbj|BAF36817.1| pxS-adenosyl-L-homocysteine hydrolase [Plutella xylostella]
1.31931	down	3.79429e-05	2.87597e-05	ref|XP_971353.2| PREDICTED: similar to Transmembrane protein 50B (HCV p7-trans-regulated
1.31837	down	5.31879e-05	4.03435e-05	ref|XP_393787.2| PREDICTED: similar to ADP ribosylation factor 102F CG11027-PA
1.31323	down	3.25225e-05	2.47653e-05	ref|NP_001040323.2| isopentenyl-diphosphate delta isomerase [Bombyx mori]
1.31219	down	8.3339e-05	6.35111e-05	gb|ADH16761.1| microsomal glutathione transferase [Heliothis virescens]
1.31074	down	5.7592e-06	4.39385e-06	ref|NP_001040541.1| isochorismatase domain containing protein [Bombyx mori]
1.31008	up	9.14696e-06	1.19832e-05	ref|XP_967711.1| PREDICTED: similar to Transcription initiation factor TFIID subunit
1.30935	up	6.13185e-05	8.02876e-05	gb|EFA06843.1| hypothetical protein TcasGA2_TC009786 [Tribolium castaneum]
1.30919	down	0.000443458	0.000338726	gb|AAC24190.1| potassium coupled amino acid transporter [Manduca sexta]
1.30571	up	0.000182939	0.000238866	ref|NP_001040509.1| S-adenosylmethionine synthetase [Bombyx mori]
1.30412	up	4.47185e-05	5.83184e-05	ref|NP_001036985.1| heat shock protein hsp21.4 [Bombyx mori]
1.30046	down	6.23348e-05	4.79329e-05	ref|NP_001106217.1| eukaryotic initiation factor 4A-III [Bombyx mori]
1.30046	down	2.33756e-05	1.79748e-05	ref|NP_001040281.1| thymidylate synthase isoform 1 [Bombyx mori]
1.29788	down	0.00266109	0.00205033	dbj|BAG30740.1| muscle myosin heavy chain [Papilio xuthus]
1.29351	up	0.000115184	0.000148991	ref|XP_966342.1| PREDICTED: similar to bicaudal CG3644-PA isoform 1 [Tribolium
1.29317	up	4.20083e-05	5.4324e-05	ref|NP_001040213.1| mannose-P-dolichol utilization defect 1 protein [Bombyx mori]
1.29304	down	9.45186e-05	7.30977e-05	gb|ABK29514.1| ecdysteroid-regulated protein [Helicoverpa armigera]
1.29238	down	1.08408e-05	8.38826e-06	ref|XP_001601128.1| PREDICTED: similar to conserved hypothetical protein [Nasonia
1.28414	up	3.42164e-05	4.39385e-05	ref|XP_973832.1| PREDICTED: similar to solute carrier family 25, member 38 [Tribolium
1.28397	down	3.69266e-05	2.87597e-05	ref|NP_001040535.1| NADH-ubiquinone reductase [Bombyx mori]
1.28074	up	0.000565756	0.000724586	ref|NP_001036912.1| catalase [Bombyx mori]
1.27771	up	0.000174131	0.000222489	ref|NP_001040132.1| hydroxyacyl-coenzyme A dehydrogenase [Bombyx mori]
1.27628	up	0.000571177	0.00072898	gb|ACF21977.1| paramyosin [Bombyx mandarina]
1.27583	up	0.000111457	0.000142201	ref|NP_001106743.1| cytochrome c oxidase subunit Va [Bombyx mori]
1.27467	up	1.25347e-05	1.59776e-05	ref|XP_001658945.1| mitochondrial ribosomal protein L2 [Aedes aegypti]
1.27219	down	3.25225e-05	2.55642e-05	dbj|BAA34219.1| MBF2 [Samia cynthia]
1.27219	down	2.43919e-05	1.91732e-05	ref|XP_782504.1| PREDICTED: hypothetical protein [Strongylocentrotus purpuratus]
1.27065	up	3.4894e-05	4.43379e-05	ref|NP_001040181.1| cAMP responsive element binding protein [Bombyx mori]
1.26785	down	0.000148384	0.000117036	ref|XP_969306.1| PREDICTED: similar to cxpwmw03 [Tribolium castaneum]
1.26708	down	4.20083e-05	3.31536e-05	ref|NP_001036942.1| heat shock protein hsp23.7 [Bombyx mori]
1.26621	up	0.00014669	0.00018574	ref|NP_001037211.1| suppressor of profilin 2 [Bombyx mori]
1.26546	down	9.55349e-05	7.54943e-05	ref|NP_001040123.1| electron-transfer-flavoprotein beta polypeptide [Bombyx mori]
1.26329	up	9.48573e-06	1.19832e-05	ref|NP_001037086.1| hemolin-interacting protein [Bombyx mori]
1.26233	down	2.16817e-05	1.7176e-05	gb|ACJ06510.1| FAR-like protein III [Ostrinia scapulalis]
1.2623	up	2.8796e-05	3.63491e-05	gb|ABM55397.1| putative secreted salivary protein [Xenopsylla cheopis]
1.25999	up	3.45552e-05	4.35391e-05	ref|XP_002427458.1| conserved hypothetical protein [Pediculus humanus corporis]
1.25946	up	2.98123e-05	3.75474e-05	ref|NP_001036958.1| p23-like protein [Bombyx mori]
1.2581	up	0.000187004	0.000235271	ref|NP_001106229.1| Mod(mdg4)-heS00531 [Bombyx mori]
1.25748	down	0.00140491	0.00111724	gb|ACY95338.1| ribosomal protein L5 [Manduca sexta]
1.25276	up	5.42042e-06	6.7905e-06	ref|NP_001040520.1| peptidylprolyl isomerase [Bombyx mori]
1.25245	up	0.00015787	0.000197723	ref|XP_975491.1| PREDICTED: similar to Probable nucleolar GTP-binding protein
1.25167	down	6.1996e-05	4.95307e-05	ref|NP_001037618.1| ras-related GTP-binding protein Rab11 [Bombyx mori]
1.25133	down	6.09797e-05	4.87318e-05	gb|AAV91416.1| troponin C 2 [Lonomia obliqua]
1.24987	down	1.89715e-05	1.51788e-05	gb|ADE75589.1| lysophospholipase [Antheraea pernyi]
1.24301	up	0.000468528	0.000582385	dbj|BAC57964.1| calreticulin [Bombyx mori]
1.24032	down	8.57104e-05	6.91033e-05	ref|NP_001129355.1| hatching enzyme-like protein [Bombyx mori]
1.23767	down	0.000170066	0.000137408	gb|ACN67046.1| GTP-binding nuclear protein ran [Helicoverpa armigera]
1.23522	up	1.42286e-05	1.75754e-05	ref|XP_001862070.1| ubiquitin-conjugating enzyme E2 C [Culex quinquefasciatus]
1.23304	down	0.000384172	0.000311564	gb|ACY95345.1| ribosomal protein S16 [Manduca sexta]
1.22442	up	9.689e-05	0.000118634	ref|NP_001124343.1| putative amino acid transporter [Bombyx mori]
1.22372	down	3.42164e-05	2.79609e-05	ref|NP_001040464.1| thioredoxin peroxidase [Bombyx mori]
1.22118	up	2.84572e-05	3.47514e-05	ref|XP_002009532.1| GI15183 [Drosophila mojavensis]
1.2202	up	2.91348e-05	3.55502e-05	ref|NP_001037430.1| yellow-b [Bombyx mori]
1.21813	down	0.000244258	0.000200519	ref|XP_975060.2| PREDICTED: similar to myosin vi [Tribolium castaneum]
1.2167	up	3.1845e-05	3.87458e-05	gb|ACX53710.1| acetyltransferase [Heliothis virescens]
1.21018	up	0.000128396	0.000155383	ref|NP_001040118.1| Ef1alpha-like factor isoform 1 [Bombyx mori]
1.20695	down	0.000413646	0.00034272	gb|AAV91770.1| ribosomal protein L13 [Helicoverpa zea]
1.20557	up	3.01511e-05	3.63491e-05	ref|NP_001091763.1| signal peptidase complex subunit 3 [Bombyx mori]
1.20398	up	4.81062e-05	5.79189e-05	sp|P00037.2|CYC_SAMCY RecName: Full=Cytochrome c
1.20005	down	0.000115523	9.62653e-05	gb|ABN04204.1| fat body aminopeptidase [Spodoptera litura]
1.19281	down	0.000193441	0.000162173	gb|ABY47596.1| microsomal cytochrome P450 [Helicoverpa armigera]
1.18805	up	0.000133478	0.000158578	ref|XP_393362.2| PREDICTED: similar to CG30118-PA [Apis mellifera]
1.18287	down	0.000747002	0.000631516	gb|ACA35025.1| aminopeptidase N-6 [Helicoverpa armigera]
1.18158	down	5.52205e-05	4.67346e-05	ref|XP_002003511.1| GI22182 [Drosophila mojavensis]
1.17907	up	0.000112474	0.000132614	ref|XP_969584.1| PREDICTED: similar to CG10576 CG10576-PA [Tribolium castaneum]
1.17795	down	8.46941e-06	7.18994e-06	gb|ADF43206.1| GTP cyclohydrolase I [Biston betularia]
1.17501	down	0.000180229	0.000153385	ref|NP_001040507.1| alcohol dehydrogenase [Bombyx mori]
1.17433	down	9.14696e-05	7.7891e-05	ref|NP_001091760.1| signal sequence receptor [Bombyx mori]
1.17306	down	0.000577275	0.000492111	sp|Q962R9.1|RS10_SPOFR RecName: Full=40S ribosomal protein S10
1.16904	down	3.45552e-05	2.95586e-05	ref|NP_001040431.1| cyclic AMP-regulated protein [Bombyx mori]
1.16617	down	7.45308e-05	6.39106e-05	gb|AAL62467.1| 60S acidic ribosomal protein P2 [Spodoptera frugiperda]
1.16555	down	7.96124e-05	6.83044e-05	ref|NP_001040538.1| transmembrane emp24 protein transport domain containing 9 [Bombyx
1.16528	down	0.00011078	9.50669e-05	ref|NP_001037668.1| cytosolic juvenile hormone binding protein 36 kDa subunit [Bombyx
1.16275	down	2.8796e-05	2.47653e-05	gb|ACX53789.1| short-chain dehydrogenase [Heliothis virescens]
1.15974	up	2.06653e-05	2.39665e-05	ref|NP_001159616.1| heterochromatin protein 1beta-like protein [Bombyx mori]
1.15315	down	5.25103e-05	4.55363e-05	dbj|BAJ11656.1| loquacious [Bombyx mori]
1.14831	up	0.000233756	0.000268424	gb|AAV91411.1| myosin 1 light chain [Lonomia obliqua]
1.13827	down	0.000172776	0.000151788	ref|NP_001040261.1| nucleoplasmin isoform 2 [Bombyx mori]
1.13806	up	3.89593e-05	4.43379e-05	ref|XP_393411.1| PREDICTED: similar to Uev1A CG10640-PA, isoform A isoform 1 [Apis
1.1377	up	3.86205e-05	4.39385e-05	dbj|BAD26698.1| Glutathione S transferase 2-like protein [Plutella xylostella]
1.13726	down	7.99512e-05	7.03016e-05	ref|NP_001040436.1| hydroxysteroid dehydrogenase [Bombyx mori]
1.13563	down	0.000107053	9.42681e-05	ref|NP_001036900.1| ecdysteroid-phosphate phosphatase [Bombyx mori]
1.13514	down	0.000267972	0.00023607	dbj|BAD93613.1| protein disulfide-isomerase like protein ERp57 [Bombyx mori]
1.13458	up	3.59103e-05	4.0743e-05	ref|NP_001040539.1| chromobox-like protein 5 [Bombyx mori]
1.13412	down	0.000155837	0.000137408	ref|NP_001040134.1| isocitrate dehydrogenase [Bombyx mori]
1.13236	down	8.36777e-05	7.38966e-05	ref|NP_001040124.1| exuperantia [Bombyx mori]
1.13136	down	0.00024358	0.000215299	sp|Q25531.1|VA0D_MANSE RecName: Full=V-type proton ATPase subunit d; Short=V-ATPase
1.12711	down	3.42164e-05	3.03575e-05	ref|XP_001954019.1| GF16950 [Drosophila ananassae]
1.12376	up	0.000433295	0.000486919	sp|Q8WQI7.1|RL18A_SPOFR RecName: Full=60S ribosomal protein L18a
1.1233	down	0.000100955	8.98742e-05	dbj|BAG30735.1| similar to CG31523-PA [Papilio xuthus]
1.12074	down	1.25347e-05	1.11843e-05	ref|NP_001157384.1| DnaJ (Hsp40) homolog 7 [Bombyx mori]
1.12038	up	0.000673826	0.000754943	gb|ABY66383.1| eukaryotic initiation factor 4A [Plutella xylostella]
1.11912	up	1.99878e-05	2.23687e-05	ref|XP_001657673.1| hypothetical protein AaeL_AAEL000143 [Aedes aegypti]
1.11596	down	8.46941e-06	7.58938e-06	gb|EFA08618.1| hypothetical protein TcasGA2_TC006281 [Tribolium castaneum]
1.1138	down	3.69266e-05	3.31536e-05	ref|XP_975411.1| PREDICTED: similar to CG9471 CG9471-PB [Tribolium castaneum]
1.11317	down	1.42286e-05	1.27821e-05	ref|XP_001119874.1| PREDICTED: similar to Roc2 CG8998-PA [Apis mellifera]
1.11169	up	5.92858e-05	6.59078e-05	ref|NP_001036860.1| mitochondrial carrier homolog [Bombyx mori]
1.11138	down	0.000619283	0.00055722	ref|NP_001037147.1| ribosomal protein L10A [Bombyx mori]
1.11131	up	2.94735e-05	3.27542e-05	ref|NP_001040311.1| BWK-1-like protein [Bombyx mori]
1.11018	up	0.000202927	0.000225285	ref|NP_001040365.1| nascent polypeptide associated complex protein alpha subunit
1.10996	down	6.60614e-05	5.95167e-05	ref|XP_001657203.1| sorting nexin [Aedes aegypti]
1.10909	down	5.7592e-06	5.19273e-06	ref|XP_001119900.1| PREDICTED: similar to enhancer of rudimentary CG1871-PA, isoform
1.10868	up	4.5396e-05	5.03296e-05	gb|AAO15491.1|AF447395_1 eIF2 alpha subunit [Spodoptera frugiperda]
1.10654	down	5.65756e-05	5.11284e-05	ref|NP_001108472.1| PM-Scl autoantigen-like protein [Bombyx mori]
1.10538	up	1.08408e-05	1.19832e-05	ref|NP_001040170.1| trafficking protein particle complex subunit 3 [Bombyx mori]
1.10228	down	0.000401111	0.000363891	ref|NP_001036994.1| glutathione S-transferase sigma 2 [Bombyx mori]
1.10104	down	0.000171082	0.000155383	ref|NP_001037054.1| dihydrolipoamide dehydrogenase [Bombyx mori]
1.10001	down	0.000116878	0.000106251	ref|NP_001037586.1| eukaryotic translation initiation factor 3 subunit G [Bombyx
1.09889	up	8.46941e-05	9.30697e-05	gb|ABD85119.1| juvenile hormone epoxide hydrolase [Spodoptera exigua]
1.0981	down	4.16695e-05	3.79469e-05	ref|NP_001040462.1| serine proteinase-like protein [Bombyx mori]
1.09786	up	0.0001328	0.000145796	ref|NP_001040108.1| chaperonin subunit 6a zeta [Bombyx mori]
1.09675	down	0.000159902	0.000145796	ref|NP_001037658.1| eukaryotic translation initiation factor 3 subunit C [Bombyx
1.09615	down	0.0007531	0.000687038	gb|ACY95336.1| ribosomal protein L19 [Manduca sexta]
1.09173	up	2.74409e-05	2.99581e-05	ref|XP_308839.2| AGAP006918-PA [Anopheles gambiae str. PEST]
1.09045	down	6.09797e-06	5.59217e-06	ref|XP_391822.1| PREDICTED: similar to CG31917-PA [Apis mellifera]
1.08988	down	9.31635e-05	8.54804e-05	ref|XP_001602967.1| PREDICTED: similar to protein disulfide isomerase [Nasonia vitripennis]
1.08909	up	0.000128735	0.000140204	sp|P46430.1|GSTT1_MANSE RecName: Full=Glutathione S-transferase 1; AltName: Full=GST
1.08837	up	0.000145335	0.000158179	ref|NP_001036841.1| Annexin IX isoform A [Bombyx mori]
1.08487	up	0.000122976	0.000133413	ref|NP_001037594.1| troponin C [Bombyx mori]
1.0842	up	5.89471e-05	6.39106e-05	ref|NP_001040330.1| translocon-associated protein gamma isoform 1 [Bombyx mori]
1.07426	up	1.52449e-05	1.63771e-05	ref|XP_001634558.1| predicted protein [Nematostella vectensis]
1.074	up	3.42164e-05	3.67486e-05	ref|XP_967289.1| PREDICTED: similar to GA18507-PA [Tribolium castaneum]
1.0738	up	3.79429e-05	4.0743e-05	ref|NP_001036972.1| ras protein [Bombyx mori]
1.0738	up	1.89715e-05	2.03715e-05	ref|XP_001659889.1| syntaxin, putative [Aedes aegypti]
1.06525	down	5.31879e-05	4.99301e-05	ref|NP_001103768.1| myosin light polypeptide 9 isoform B [Bombyx mori]
1.06497	up	1.05021e-05	1.11843e-05	ref|XP_392263.1| PREDICTED: similar to Mediator complex subunit 18 CG14802-PA,
1.06404	up	1.38898e-05	1.47793e-05	ref|NP_001103763.1| fumarylacetoacetase [Bombyx mori]
1.06116	up	2.71021e-05	2.87597e-05	ref|XP_002428816.1| conserved hypothetical protein [Pediculus humanus corporis]
1.06016	down	1.69388e-06	1.59776e-06	gb|ABV48886.1| cAMP response element binding protein 1 [Bombyx mori]
1.06016	down	1.69388e-05	1.59776e-05	ref|NP_001036940.1| replication protein A3 [Bombyx mori]
1.05848	up	2.98123e-05	3.15558e-05	ref|XP_975068.1| PREDICTED: similar to AGAP004654-PA [Tribolium castaneum]
1.05829	up	6.94491e-05	7.34971e-05	ref|NP_001040269.1| phosphoserine aminotransferase 1 [Bombyx mori]
1.0571	up	1.9649e-05	2.07709e-05	ref|XP_315330.3| AGAP005316-PA [Anopheles gambiae str. PEST]
1.05583	down	2.06653e-05	1.95726e-05	ref|NP_001040524.1| peroxisomal membrane protein PMP22 [Bombyx mori]
1.05285	down	1.21959e-05	1.15838e-05	ref|NP_001137380.1| RNA polymerase II subunit 7 [Nasonia vitripennis]
1.05202	up	0.000314384	0.000330737	sp|Q962S0.1|RS7_SPOFR RecName: Full=40S ribosomal protein S7
1.0511	down	4.91226e-05	4.67346e-05	ref|XP_624968.1| PREDICTED: similar to CG32795-PB, isoform B [Apis mellifera]
1.04956	down	3.35388e-05	3.19553e-05	ref|XP_001660686.1| NADH:ubiquinone dehydrogenase, putative [Aedes aegypti]
1.0472	up	5.1494e-05	5.39245e-05	ref|NP_001040348.1| thioredoxin [Bombyx mori]
1.04707	down	3.38776e-05	3.23547e-05	ref|NP_001040434.1| F-actin capping protein beta subunit [Bombyx mori]
1.04691	down	2.67633e-05	2.55642e-05	ref|NP_001040182.1| high-affinity copper uptake protein 1 [Bombyx mori]
1.04487	up	8.3339e-05	8.70781e-05	ref|NP_001037010.1| small GTP-binding protein [Bombyx mori]
1.04458	down	7.38532e-05	7.0701e-05	ref|XP_968140.1| PREDICTED: similar to putative phosphoglycerate kinase [Tribolium
1.04385	down	5.42042e-05	5.19273e-05	gb|ABX71810.1| acyl-CoA-delta9-3a-desaturase [Dendrolimus punctatus]
1.04374	down	0.000253066	0.000242461	ref|NP_001091755.1| ADP-ribosylation factor [Bombyx mori]
1.03847	up	0.000596585	0.000619533	sp|Q962R6.3|RS13_SPOFR RecName: Full=40S ribosomal protein S13
1.03751	down	4.26858e-05	4.11424e-05	ref|NP_001103784.1| NADH dehydrogenase isoform 2 [Bombyx mori]
1.03321	up	9.85839e-05	0.000101857	ref|NP_001040119.1| elongation factor Tu [Bombyx mori]
1.03209	down	0.000516973	0.000500899	gb|ACY95304.1| ribosomal protein L13A [Manduca sexta]
1.03032	down	5.55593e-05	5.39245e-05	ref|XP_002428683.1| 10 kDa heat shock protein, putative [Pediculus humanus corporis]
1.02994	down	0.000360797	0.00035031	ref|NP_001037209.1| ribosomal protein S15 [Bombyx mori]
1.0282	up	0.000415678	0.000427402	gb|AAX20091.1| chitin synthase 2 [Manduca sexta]
1.02559	down	0.000585405	0.000570801	gb|AAD31184.1|AF126443_1 aminopeptidase N 2 [Lymantria dispar]
1.02528	up	7.79185e-06	7.98882e-06	ref|XP_002016391.1| GL10513 [Drosophila persimilis]
1.02381	down	5.72532e-05	5.59217e-05	ref|NP_001124377.1| lethal(3)neo18 [Bombyx mori]
1.02019	up	9.55349e-05	9.74636e-05	ref|XP_001866517.1| 26S protease regulatory subunit 6A [Culex quinquefasciatus]
1.01981	down	0.000100617	9.86619e-05	ref|NP_001091807.1| signal recognition particle receptor alpha subunit [Bombyx mori]
1.01724	up	1.72776e-05	1.75754e-05	ref|NP_001040356.1| cytidylate kinase [Bombyx mori]
1.01644	up	3.9298e-05	3.99441e-05	ref|NP_001091805.1| hypothetical protein LOC778510 [Bombyx mori]
1.01536	down	8.63879e-05	8.50809e-05	ref|NP_001040480.1| protein phosphatase 1 catalytic subunit [Bombyx mori]
1.01471	up	5.58981e-05	5.67206e-05	ref|NP_001040188.1| KDEL endoplasmic reticulum protein retention receptor 2 [Bombyx
1.01448	up	0.000133478	0.00013541	ref|NP_001037197.1| glutathione S-transferase epsilon 1 [Bombyx mori]
1.01443	up	0.000150417	0.000152586	ref|NP_001037245.1| ribosomal protein L36 [Bombyx mori]
1.01363	down	0.000500034	0.00049331	gb|AAK92160.1|AF400188_1 ribosomal protein L22 [Spodoptera frugiperda]
1.0127	up	0.000110441	0.000111843	ref|NP_001040208.1| proteasome 26S non-ATPase subunit 12 [Bombyx mori]
1.01088	down	0.00094688	0.000936689	gb|ABH09735.1| heat shock cognate 70 protein [Trichoplusia ni]
1.00822	down	0.000258147	0.000256042	gb|ABS57452.1| ribosomal protein L27 [Heliconius melpomene]
1.0039	down	3.9298e-05	3.91452e-05	ref|NP_001040239.1| coproporphirynogen oxidase [Bombyx mori]
1.00276	down	7.24981e-05	7.22988e-05	emb|CAG29675.1| translation initiation factor 2 gamma subunit [Scoliopteryx libatrix]
1.00221	up	6.77552e-06	6.7905e-06	ref|NP_001098690.1| mitochondrial ribosomal protein L54 [Bombyx mori]
1.00177	down	0.000110441	0.000110246	ref|NP_731941.1| effete [Drosophila melanogaster]
undef	unch	0	0	ref|NP_001040329.1| receptor expression enhancing protein isoform 2 [Bombyx mori]
undef	unch	0	0	ref|NP_001040157.1| tetraspanin E [Bombyx mori]
undef	unch	0	0	gb|ACE75443.1| MFS transporter protein [Glyptapanteles indiensis]
undef	unch	0	0	gb|ACE75150.1| hypothetical protein GFP_L3_0110 [Glyptapanteles flavicoxis]
undef	unch	0	0	gb|ACE75119.1| hypothetical protein GFP_L7_0610 [Glyptapanteles flavicoxis]
undef	unch	0	0	gb|ACE75116.1| P325-like protein [Glyptapanteles flavicoxis]
undef	unch	0	0	gb|ACE75084.1| hypothetical protein GFP_L7_0260 [Glyptapanteles flavicoxis]
undef	unch	0	0	gb|ACE75067.1| CrV1-like protein [Glyptapanteles flavicoxis]
undef	down	9.65512e-05	0	ref|NP_001166710.1| cuticular protein RR-1 motif 44 [Bombyx mori]
undef	down	3.9298e-05	0	ref|NP_001166711.1| cuticular protein RR-1 motif 43 [Bombyx mori]
undef	down	3.62491e-05	0	ref|NP_001166717.1| cuticular protein RR-1 motif 34 [Bombyx mori]
undef	down	3.38776e-07	0	gb|ACE75082.1| hypothetical protein GFP_L7_0240 [Glyptapanteles flavicoxis]
undef	down	3.04899e-06	0	ref|NP_001040201.1| nucleosome assembly protein isoform 2 [Bombyx mori]
undef	down	1.45674e-05	0	gb|EFA02648.1| hypothetical protein TcasGA2_TC008369 [Tribolium castaneum]
undef	down	1.01633e-06	0	gb|ABG67689.1| myofilin protein [Bombyx mori]
undef	down	0.000164645	0	gb|ABR88231.1| chymotrypsin-like protease C1 [Heliothis virescens]
