# Supplementary material for: Transcriptome of the Lymantria dispar (Gypsy Moth) Larval Midgut in Response to Infection by Bacillus thuringiensis
Source: PLoS One. 2013 May 1;8(5):e61190. doi: 10.1371/journal.pone.0061190 (PMC3641027; doi:10.1371/journal.pone.0061190)
Supplement: Table S4 — (XLSX) [file pone.0061190.s004.xlsx]

## Sheet: Sheet1
	Sense Primer	Anti-sense Primer	UniProtKB Identifier	Key	Gene Ontology Term(s), Molecular Function
Ubiquitin conjugating enzyme	GCCGCTGAACCTAATGAT	GCCTTGCCGTAAGATTGA	Q8T0Z6	NP_001108475.1	acid-amino acid ligase activity
Alpha-amylase	CCTCCTATGGACCGTGAT	CCAGTTAGTAAGAGCAGTGT	B8Y698	ACL14798.1	alpha-amylase activity, cation binding
Aminopeptidase	AGATTACCGAACACCACAA	ACATTAGCCTGAGTAGCATT	Q9XYV2	AAD31183.1	aminopeptidase activity, metallopeptidase activity, zinc ion binding
C-type lectin	GGAGGTAGATTGGCTTGAC	CCGTTGACATTAGGTGGTT	D2X2F7	NP_001165397.1	binding
Cadherin-related midgut membrane protein	ATCTTGTTCAATGCCGTTAC	GAGTGATACAGTGACATACATC	Q95WK9	AAL26896.1	calcium ion binding
Pancreatic lipase	GCTGGTGCTGGTTCTATC	CTAATCCGTGACCGACAAT	B2ZGH7	ACD37364.1	hydrolase activity
Carboxypeptidase	ACTTCTCAATGCGGCTAA	GCTACTGCTAACTGCTCTA	Q6H961	CAF25190.1	metallocarboxypeptidase activity, zinc ion binding
Gloverin precursor	GCATACACATACGCTCAAG	TGTAACCGCCTCTACCAA	Q9GQM3	AAG44367.1	NO_GO_MOLFUN_TERMS_FOUND
Insulin-related peptide binding protein	AATGGTGAACCTGTTGTGTA	ATACTGCCGCTGTGACTA	Q9NGZ0	AAF61949.1	NO_GO_MOLFUN_TERMS_FOUND
FAR-like protein	ATCTACGGCTTACAGTTACT	CAAGAAGTCCAGGAGTTATAC	B6SDB1	ACJ06508.1	nucleotide binding
Poly A binding protein	CAAGGTGTGAATCTGTATGTG	ATGTGATAGTGCCGAATGG	Q0N2S4	NP_001091823.1	nucleotide binding, RNA binding
Arylphorin subunit alpha	CCATTCACCGTCACAGTC	CGCTGGATAACCATTGCTA	P14296	P14296.1	nutrient reservoir activity, oxygen transporter activity
Ovary C/EBPg transcription factor	GATGTTGATGTAGATGAGGAAG	TTGACTTGAAGCGACTCTT	Q538A4	NP_001037102.1	protein dimerization activity, sequence-specific DNA binding, sequence-specific DNA binding transcription factor activity
Small androgen receptor-interacting protein	GACCTTCGTATCCATCAGAG	TCATAGCACAACCAATCCAT	Q1HPJ0	NP_001040493.1	receptor activity
RNA binding protein PNO1	CGAGCGATAGGTAGACTC	ATAACTGCCGAGGATGTG	Q29IG6	XP_001355628.1	RNA binding
Chymotrypsin-like protease	TACCATATCCAGCAGAGAATC	GCAGACACCTGAACCATC	B4X991	ABR88238.1	serine-type endopeptidase activity
Ribosomal biogenesis protein	GAGAAGTGGAATGGCAGAG	GTGCTGTGATGACTTGCT	D1LYM6	ACY95333.1	structural constituent of ribosome
Cellular retinoic acid binding protein	CGAATGCCGTCACTCCTA	TCACCTTAGCACCGTCAG	NO_UNIPROT_HIT_FOUND	NP_001037364.1
PREDICTED: hypothetical protein	GCAGCCTGGAGTAACTAA	CACTTCAACCTCATAAGAGT	NO_UNIPROT_HIT_FOUND	XP_001604415.1
Elongation factor Tu	CGTCTCCTGAAGCCAATG	TGATAACTCCTGTGCCAAG		NP_001040119.1
